# Supplementary material for: Bioinformatic Analysis of miR-200b/429 and Hub Gene Network in Cervical Cancer
Source: Biochem Genet. 2023 Mar 7;61(5):1898–916. doi: 10.1007/s10528-023-10356-2 (PMC10517900; doi:10.1007/s10528-023-10356-2)
Supplement: Supplementary file 6 — Supplementary file6 (XLSX 11 KB)—Details of the datasets used in the study [file 10528_2023_10356_MOESM6_ESM.xlsx]

## Sheet: GEO_Samples
	Supplementary Table 1: Details of the datasets used in the study
	GEO ID - GSE86100	miRNA expression profiles of HPV-infected cervical cancer patients in the Uyghur population in China
	S.No	Accession	Source Name	Tissue	Tissue status	Gender
	1	GSM2293550	Cervical Cancer Tissue;HR-HPV	Cervical cancer tissue	Infected with HR-HPV	Female
	2	GSM2293551	Cervical Cancer Tissue;HR-HPV	Cervical cancer tissue	Infected with HR-HPV	Female
	3	GSM2293552	Cervical Cancer Tissue;HR-HPV	Cervical cancer tissue	Infected with HR-HPV	Female
	4	GSM2293553	Cervical Cancer Tissue;HR-HPV	Cervical cancer tissue	Infected with HR-HPV	Female
	5	GSM2293555	Cervical Cancer Tissue;HR-HPV	Cervical cancer tissue	Infected with HR-HPV	Female
	6	GSM2293557	Cervical Cancer Tissue;HR-HPV	Cervical cancer tissue	Infected with HR-HPV	Female
	7	GSM2293546	Uninfected normal mucosa tissues	uninfected normal mucosa tissue	Normal - Non infected	Female
	8	GSM2293547	Uninfected normal mucosa tissues	uninfected normal mucosa tissue	Normal - Non infected	Female
	9	GSM2293548	Uninfected normal mucosa tissues	uninfected normal mucosa tissue	Normal - Non infected	Female
	10	GSM2293549	Uninfected normal mucosa tissues	uninfected normal mucosa tissue	Normal - Non infected	Female
	11	GSM2293554	Uninfected normal mucosa tissues	uninfected normal mucosa tissue	Normal - Non infected	Female
	12	GSM2293556	Uninfected normal mucosa tissues	uninfected normal mucosa tissue	Normal - Non infected	Female
	GEO ID -GSE105409	microRNA profile in the cervical mucus of the cervical neoplasia
	S.No	Accession	Title	Source Name	Histology	Median Age
	1	GSM2825704	Pooled samples of 16 with normal histology	Cervical tissue	Normal	38
	2	GSM2825705	Pooled samples of 11 with CIN1 histology	Cervical tissue	CIN1	37
	3	GSM2825706	Pooled samples of 29 with CIN1 histology	Cervical tissue	CIN3	34
	4	GSM2825707	Pooled samples of 19 with SCC histology	Cervical tissue	Squamous cell carcinoma	56
	5	GSM2825708	Pooled samples of 11 with AD histology	Cervical tissue	Adenocarcinoma	47
