# Supplementary material for: Bioinformatic Analysis of miR-200b/429 and Hub Gene Network in Cervical Cancer
Source: Biochem Genet. 2023 Mar 7;61(5):1898–916. doi: 10.1007/s10528-023-10356-2 (PMC10517900; doi:10.1007/s10528-023-10356-2)
Supplement: Supplementary file 7 — Supplementary file7 (XLSX 35 KB)—TCGA_CESC- Sociodemographic and clinical information [file 10528_2023_10356_MOESM7_ESM.xlsx]

## Sheet: Sheet1
	Supplemetary Table 2: TCGA_CESC- Sociodemographic and clinical information
	S.No	bcr patient barcode	bcr patient uuid	form completion date	prospective collection	retrospective collection	birth days to	gender	menopause status	height cm at diagnosis	weight kg at diagnosis	race	ethnicity	history other malignancy	history neoadjuvant treatment	tumor status	vital status	last contact days to	death days to	cause of death	cause of death other	history hormonal contraceptives use	pregnancies count total	pregnancies count live birth	pregnancies count miscarriage	pregnancies count induced abortion	pregnancies count ectopic	pregnancies count stillbirth	pregnant at diagnosis	tobacco smoking history indicator	tobacco smoking age started	tobacco smoking year stopped	tobacco smoking pack years smoked	history immunosuppressive disease	other immunosuppressive disease	ecog score	performance status timing	performance status other timing	treatment outcome first course	histologic diagnosis	keratinization squamous cell	tumor grade	initial pathologic dx year	age at diagnosis	method initial path dx	method initial path dx other	hysterectomy type	other hysterectomy type	margins involved hysterectomy
	1	TCGA-VS-A8EB	2C736C5C-9D32-4522-ACFD-6620BC291ACE	2014-04-22	NO	YES	-15215	FEMALE	Pre (<6 months since LMP AND no prior bilateral ovariectomy AND not on estrogen replacement)	153	64	WHITE	[Not Evaluated]	No	No	WITH TUMOR	Dead	[Not Available]	305	Cervical Cancer	[Not Available]	Never Used	4	3	1	[Not Available]	[Not Available]	[Not Available]	NO	Current smoker	[Not Available]	[Not Available]	[Not Available]	[Not Evaluated]	[Not Available]	1	Pre-Adjuvant Therapy	[Not Applicable]	Progressive Disease	Cervical Squamous Cell Carcinoma	[Not Available]	GX	2010	41	Biopsy (cervical / CT-guided / Other)	[Not Applicable]	[Not Evaluated]	[Not Applicable]	[Not Available]
	2	TCGA-VS-A8EC	AFB5442E-0249-475B-8F82-CAE4E0268AD1	2014-04-22	NO	YES	-20286	FEMALE	Peri (6-12 months since last menstrual period)	154	46	WHITE	[Not Evaluated]	No	No	TUMOR FREE	Alive	1050	[Not Applicable]	[Not Available]	[Not Available]	Former User	4	3	1	[Not Available]	[Not Available]	[Not Available]	NO	[Unknown]	[Not Available]	[Not Available]	[Not Available]	[Unknown]	[Not Available]	1	[Not Available]	[Not Applicable]	Partial Remission/Response	Cervical Squamous Cell Carcinoma	[Not Available]	G2	2011	55	Biopsy (cervical / CT-guided / Other)	[Not Applicable]	[Not Evaluated]	[Not Applicable]	[Not Available]
	3	TCGA-VS-A8EG	B0B293C1-BD7E-4BA8-9F44-47398488EF2C	2014-04-22	NO	YES	-13166	FEMALE	Peri (6-12 months since last menstrual period)	160	66	[Unknown]	[Not Evaluated]	No	No	TUMOR FREE	Alive	883	[Not Applicable]	[Not Available]	[Not Available]	Current User	5	4	1	[Not Available]	[Not Available]	[Not Available]	NO	Lifelong Non-smoker	[Not Available]	[Not Available]	[Not Available]	[Unknown]	[Not Available]	0	Pre-Adjuvant Therapy	[Not Applicable]	Complete Remission/Response	Cervical Squamous Cell Carcinoma	[Not Available]	GX	2011	36	Biopsy (cervical / CT-guided / Other)	[Not Applicable]	[Not Evaluated]	[Not Applicable]	[Not Available]
	4	TCGA-VS-A8EH	05026179-B1DA-411E-A286-89727B1AE380	2014-04-22	NO	YES	-20728	FEMALE	Peri (6-12 months since last menstrual period)	157	44	[Unknown]	[Not Evaluated]	No	No	TUMOR FREE	Alive	615	[Not Applicable]	[Not Available]	[Not Available]	Never Used	4	4	[Not Available]	[Not Available]	[Not Available]	[Not Available]	NO	Current smoker	39	[Not Available]	3	[Unknown]	[Not Available]	2	Pre-Adjuvant Therapy	[Not Applicable]	Complete Remission/Response	Cervical Squamous Cell Carcinoma	[Not Available]	G2	2012	56	Biopsy (cervical / CT-guided / Other)	[Not Applicable]	[Not Evaluated]	[Not Applicable]	[Not Available]
	5	TCGA-VS-A8EI	7B228C3B-E604-41A1-9B76-8DD3D5A59FFE	2014-04-22	NO	YES	-14129	FEMALE	Pre (<6 months since LMP AND no prior bilateral ovariectomy AND not on estrogen replacement)	158	58	WHITE	[Not Evaluated]	No	No	TUMOR FREE	Alive	428	[Not Applicable]	[Not Available]	[Not Available]	Never Used	4	4	[Not Available]	[Not Available]	[Not Available]	[Not Available]	NO	Lifelong Non-smoker	[Not Available]	[Not Available]	[Not Available]	[Not Evaluated]	[Not Available]	1	Pre-Adjuvant Therapy	[Not Applicable]	Complete Remission/Response	Cervical Squamous Cell Carcinoma	[Not Available]	GX	2012	38	Biopsy (cervical / CT-guided / Other)	[Not Applicable]	[Not Evaluated]	[Not Applicable]	[Not Available]
	6	TCGA-VS-A8EJ	2E08A89E-4035-4782-B54F-F98EEF5DB80D	2014-04-22	NO	YES	-22000	FEMALE	Post (prior bilateral ovariectomy OR >12 mo since LMP with no prior hysterectomy)	167	113	WHITE	[Not Evaluated]	No	No	WITH TUMOR	Dead	[Not Available]	607	Cervical Cancer	[Not Available]	[Unknown]	3	3	[Not Available]	[Not Available]	[Not Available]	[Not Available]	NO	Lifelong Non-smoker	[Not Available]	[Not Available]	[Not Available]	[Unknown]	[Not Available]	0	Pre-Adjuvant Therapy	[Not Applicable]	Progressive Disease	Cervical Squamous Cell Carcinoma	[Not Available]	G3	2008	60	Biopsy (cervical / CT-guided / Other)	[Not Applicable]	[Not Evaluated]	[Not Applicable]	[Not Available]
	7	TCGA-VS-A8EK	D9C2CA21-F1A6-4CF4-BE28-6C2492DD38E5	2014-04-22	NO	YES	-23817	FEMALE	[Not Evaluated]	153	50	WHITE	[Not Evaluated]	No	No	WITH TUMOR	Dead	[Not Available]	829	Cervical Cancer	[Not Available]	[Unknown]	6	5	1	[Not Available]	[Not Available]	[Not Available]	NO	[Unknown]	[Not Available]	[Not Available]	[Not Available]	[Not Evaluated]	[Not Available]	0	Pre-Adjuvant Therapy	[Not Applicable]	Partial Remission/Response	Cervical Squamous Cell Carcinoma	[Not Available]	G2	2008	65	Biopsy (cervical / CT-guided / Other)	[Not Applicable]	[Not Evaluated]	[Not Applicable]	[Not Available]
	8	TCGA-VS-A8EL	E0A5D99B-B58B-4301-B2DC-A767D90059B1	2014-04-22	NO	YES	-14162	FEMALE	Pre (<6 months since LMP AND no prior bilateral ovariectomy AND not on estrogen replacement)	166	78	BLACK OR AFRICAN AMERICAN	[Not Evaluated]	No	No	TUMOR FREE	Alive	1628	[Not Applicable]	[Not Available]	[Not Available]	Former User	3	3	[Not Available]	[Not Available]	[Not Available]	[Not Available]	NO	Lifelong Non-smoker	[Not Available]	[Not Available]	[Not Available]	[Unknown]	[Not Available]	1	Preoperative	[Not Applicable]	Complete Remission/Response	Cervical Squamous Cell Carcinoma	[Not Available]	G3	2009	38	Biopsy (cervical / CT-guided / Other)	[Not Applicable]	[Not Evaluated]	[Not Applicable]	[Not Available]
	9	TCGA-VS-A8Q8	6C3C8219-74AB-4E54-81F5-84D4D5884252	2014-03-31	NO	YES	-9571	FEMALE	Pre (<6 months since LMP AND no prior bilateral ovariectomy AND not on estrogen replacement)	166	92	WHITE	[Not Evaluated]	No	No	WITH TUMOR	Dead	[Not Available]	978	Cervical Cancer	[Not Available]	Former User	0	[Not Available]	[Not Available]	[Not Available]	[Not Available]	[Not Available]	NO	Lifelong Non-smoker	[Not Available]	[Not Available]	[Not Available]	[Unknown]	[Not Available]	0	Preoperative	[Not Applicable]	Progressive Disease	Cervical Squamous Cell Carcinoma	[Not Available]	G2	2010	26	Other method, specify:	Surgery	Other	Radical trachelectomy and pelvic lymphadenectomy	[Not Available]
	10	TCGA-VS-A8Q9	5798D741-C198-4C14-BCC2-E3B17CAF1BE3	2014-03-30	NO	YES	-28881	FEMALE	Post (prior bilateral ovariectomy OR >12 mo since LMP with no prior hysterectomy)	150	49	WHITE	[Not Evaluated]	No	No	TUMOR FREE	Alive	1400	[Not Applicable]	[Not Available]	[Not Available]	[Unknown]	12	8	4	[Not Available]	[Not Available]	[Not Available]	NO	Lifelong Non-smoker	[Not Available]	[Not Available]	[Not Available]	[Unknown]	[Not Available]	1	Pre-Adjuvant Therapy	[Not Applicable]	Complete Remission/Response	Cervical Squamous Cell Carcinoma	[Not Available]	G2	2010	79	Biopsy (cervical / CT-guided / Other)	[Not Applicable]	[Not Evaluated]	[Not Applicable]	[Not Available]
	11	TCGA-VS-A8QA	1A3D5555-7013-4F06-878A-98944F075B63	2014-03-30	NO	YES	-16072	FEMALE	Peri (6-12 months since last menstrual period)	160	67	[Unknown]	[Not Evaluated]	No	No	TUMOR FREE	Alive	708	[Not Applicable]	[Not Available]	[Not Available]	[Unknown]	2	2	[Not Available]	[Not Available]	[Not Available]	[Not Available]	NO	Lifelong Non-smoker	[Not Available]	[Not Available]	[Not Available]	[Unknown]	[Not Available]	0	Preoperative	[Not Applicable]	Complete Remission/Response	Cervical Squamous Cell Carcinoma	[Not Available]	GX	2011	44	Biopsy (cervical / CT-guided / Other)	[Not Applicable]	Radical Hysterectomy	[Not Applicable]	Positive vaginal margin
	12	TCGA-VS-A8QC	CB695FDD-381E-4C00-836E-0BA27E32176B	2014-03-30	NO	YES	-18743	FEMALE	Peri (6-12 months since last menstrual period)	152	90	WHITE	[Not Evaluated]	No	No	WITH TUMOR	Dead	[Not Available]	350	Cervical Cancer	[Not Available]	[Unknown]	7	7	[Not Available]	[Not Available]	[Not Available]	[Not Available]	NO	Current smoker	[Not Available]	[Not Available]	[Not Available]	[Not Evaluated]	[Not Available]	2	Pre-Adjuvant Therapy	[Not Applicable]	Progressive Disease	Cervical Squamous Cell Carcinoma	[Not Available]	G2	2009	51	Biopsy (cervical / CT-guided / Other)	[Not Applicable]	[Not Evaluated]	[Not Applicable]	[Not Available]
	13	TCGA-VS-A8QF	21254CB0-68F3-4ECC-8D9A-73FB0E994C5B	2014-03-30	NO	YES	-15374	FEMALE	Pre (<6 months since LMP AND no prior bilateral ovariectomy AND not on estrogen replacement)	159	68	WHITE	[Not Evaluated]	No	No	TUMOR FREE	Alive	1507	[Not Applicable]	[Not Available]	[Not Available]	[Unknown]	5	5	[Not Available]	[Not Available]	[Not Available]	[Not Available]	NO	Current reformed smoker for < or = 15 years	12	2010	[Not Available]	[Not Evaluated]	[Not Available]	0	Pre-Adjuvant Therapy	[Not Applicable]	Complete Remission/Response	Cervical Squamous Cell Carcinoma	[Not Available]	G2	2010	42	Biopsy (cervical / CT-guided / Other)	[Not Applicable]	[Not Evaluated]	[Not Applicable]	[Not Available]
	14	TCGA-VS-A8QH	C4F61715-EE58-4799-A5F4-0F5E27C4093D	2014-03-30	NO	YES	-27909	FEMALE	Post (prior bilateral ovariectomy OR >12 mo since LMP with no prior hysterectomy)	159	73	WHITE	[Not Evaluated]	No	No	WITH TUMOR	Dead	[Not Available]	1210	Cervical Cancer	[Not Available]	[Unknown]	4	3	1	[Not Available]	[Not Available]	[Not Available]	NO	Lifelong Non-smoker	[Not Available]	[Not Available]	[Not Available]	[Not Evaluated]	[Not Available]	0	Pre-Adjuvant Therapy	[Not Applicable]	Partial Remission/Response	Mucinous Adenocarcinoma of Endocervical Type	[Not Available]	G2	2010	76	Biopsy (cervical / CT-guided / Other)	[Not Applicable]	[Not Evaluated]	[Not Applicable]	[Not Available]
	15	TCGA-VS-A8QM	27D2B645-F1BF-4486-B0B5-273681B58625	2014-04-01	NO	YES	-17168	FEMALE	[Not Available]	163	53	[Unknown]	[Not Evaluated]	No	No	WITH TUMOR	Dead	[Not Available]	951	Cervical Cancer	[Not Available]	[Unknown]	4	3	1	[Not Available]	[Not Available]	[Not Available]	NO	Current smoker	15	[Not Available]	16	[Not Evaluated]	[Not Available]	0	Pre-Adjuvant Therapy	[Not Applicable]	Progressive Disease	Cervical Squamous Cell Carcinoma	[Not Available]	GX	2009	47	Biopsy (cervical / CT-guided / Other)	[Not Applicable]	[Not Evaluated]	[Not Applicable]	[Not Available]
	16	TCGA-VS-A94X	240EF385-DECC-48F7-A798-A81B4AB0410E	2014-05-21	NO	YES	-14955	FEMALE	[Not Evaluated]	158	42	BLACK OR AFRICAN AMERICAN	[Not Evaluated]	No	No	WITH TUMOR	Dead	[Not Available]	506	Cervical Cancer	[Not Available]	[Not Available]	3	3	[Not Available]	[Not Available]	[Not Available]	[Not Available]	NO	Lifelong Non-smoker	[Not Available]	[Not Available]	[Not Available]	[Unknown]	[Not Available]	0	Pre-Adjuvant Therapy	[Not Applicable]	Partial Remission/Response	Cervical Squamous Cell Carcinoma	[Not Available]	G2	2010	40	Biopsy (cervical / CT-guided / Other)	[Not Applicable]	[Not Evaluated]	[Not Applicable]	[Not Available]
	17	TCGA-VS-A94Y	0E7F79CD-D188-42EA-BF96-4BA9E9B8606B	2014-05-27	NO	YES	-17465	FEMALE	Pre (<6 months since LMP AND no prior bilateral ovariectomy AND not on estrogen replacement)	154	44	WHITE	[Not Evaluated]	No	No	WITH TUMOR	Dead	[Not Available]	144	Cervical Cancer	[Not Available]	Current User	1	1	[Not Available]	[Not Available]	[Not Available]	[Not Available]	NO	Current smoker	44	[Not Available]	1	[Unknown]	[Not Available]	1	Pre-Adjuvant Therapy	[Not Applicable]	Progressive Disease	Cervical Squamous Cell Carcinoma	[Not Available]	GX	2010	47	Biopsy (cervical / CT-guided / Other)	[Not Applicable]	[Not Evaluated]	[Not Applicable]	[Not Available]
	18	TCGA-VS-A94Z	69BABA9F-19C2-4947-95DC-0DD3412929BA	2014-05-21	NO	YES	-14046	FEMALE	Pre (<6 months since LMP AND no prior bilateral ovariectomy AND not on estrogen replacement)	162	96	WHITE	[Not Evaluated]	No	No	TUMOR FREE	Alive	707	[Not Applicable]	[Not Available]	[Not Available]	Never Used	4	3	1	[Not Available]	[Not Available]	[Not Available]	NO	Current reformed smoker for < or = 15 years	27	2010	2	[Unknown]	[Not Available]	1	Pre-Adjuvant Therapy	[Not Applicable]	Complete Remission/Response	Cervical Squamous Cell Carcinoma	[Not Available]	G2	2012	38	Biopsy (cervical / CT-guided / Other)	[Not Applicable]	[Not Evaluated]	[Not Applicable]	[Not Available]
	19	TCGA-VS-A952	9FA42FE6-CCD0-4850-B08B-97B20ECEB8DF	2014-05-21	NO	YES	-24345	FEMALE	Post (prior bilateral ovariectomy OR >12 mo since LMP with no prior hysterectomy)	155	65	WHITE	[Not Evaluated]	No	No	TUMOR FREE	Alive	1365	[Not Applicable]	[Not Available]	[Not Available]	Never Used	3	3	[Not Available]	[Not Available]	[Not Available]	[Not Available]	NO	Lifelong Non-smoker	[Not Available]	[Not Available]	[Not Available]	[Not Evaluated]	[Not Available]	0	Preoperative	[Not Applicable]	Complete Remission/Response	Mucinous Adenocarcinoma of Endocervical Type	[Not Available]	G2	2010	66	Biopsy (cervical / CT-guided / Other)	[Not Applicable]	Radical Hysterectomy	[Not Applicable]	[Not Available]
	20	TCGA-VS-A953	DA901E97-3A1D-4952-8254-9C4E60D2812C	2014-10-17	NO	YES	-23277	FEMALE	Post (prior bilateral ovariectomy OR >12 mo since LMP with no prior hysterectomy)	155	47	[Unknown]	[Not Evaluated]	No	No	WITH TUMOR	Dead	[Not Available]	477	Cervical Cancer	[Not Available]	Never Used	11	11	[Not Available]	[Not Available]	[Not Available]	[Not Available]	NO	Lifelong Non-smoker	[Not Available]	[Not Available]	[Not Available]	[Unknown]	[Not Available]	0	Pre-Adjuvant Therapy	[Not Applicable]	Partial Remission/Response	Cervical Squamous Cell Carcinoma	[Not Available]	GX	2010	63	Biopsy (cervical / CT-guided / Other)	[Not Applicable]	[Not Evaluated]	[Not Applicable]	[Not Available]
	21	TCGA-VS-A954	9BA72A77-AEF0-4788-8072-60C28902E55D	2014-05-21	NO	YES	-24498	FEMALE	Post (prior bilateral ovariectomy OR >12 mo since LMP with no prior hysterectomy)	160	58	[Unknown]	[Not Evaluated]	No	No	TUMOR FREE	Alive	1295	[Not Applicable]	[Not Available]	[Not Available]	Never Used	10	10	[Not Available]	[Not Available]	[Not Available]	[Not Available]	NO	Lifelong Non-smoker	[Not Available]	[Not Available]	[Not Available]	[Not Evaluated]	[Not Available]	1	Pre-Adjuvant Therapy	[Not Applicable]	Complete Remission/Response	Cervical Squamous Cell Carcinoma	[Not Available]	G2	2010	67	Biopsy (cervical / CT-guided / Other)	[Not Applicable]	[Not Evaluated]	[Not Applicable]	[Not Available]
	22	TCGA-VS-A950	3D190F07-2F79-4EE6-9F63-0B563DC05C74	2014-10-01	NO	YES	-15365	FEMALE	Pre (<6 months since LMP AND no prior bilateral ovariectomy AND not on estrogen replacement)	165	57	[Unknown]	[Not Evaluated]	No	No	WITH TUMOR	Alive	967	[Not Applicable]	[Not Available]	[Not Available]	Never Used	3	3	[Not Available]	[Not Available]	[Not Available]	[Not Available]	NO	Lifelong Non-smoker	[Not Available]	[Not Available]	[Not Available]	[Unknown]	[Not Available]	0	Pre-Adjuvant Therapy	[Not Applicable]	Partial Remission/Response	Cervical Squamous Cell Carcinoma	[Not Available]	G3	2011	42	Biopsy (cervical / CT-guided / Other)	[Not Applicable]	[Not Evaluated]	[Not Applicable]	[Not Available]
	23	TCGA-VS-A957	CB31B3CE-8595-4D75-9436-BB59E95C3A19	2014-05-27	NO	YES	-23585	FEMALE	Post (prior bilateral ovariectomy OR >12 mo since LMP with no prior hysterectomy)	156	91	WHITE	[Not Evaluated]	No	No	TUMOR FREE	Alive	1280	[Not Applicable]	[Not Available]	[Not Available]	Never Used	4	4	[Not Available]	[Not Available]	[Not Available]	[Not Available]	NO	Lifelong Non-smoker	[Not Available]	[Not Available]	[Not Available]	[Not Evaluated]	[Not Available]	0	Pre-Adjuvant Therapy	[Not Applicable]	Complete Remission/Response	Cervical Squamous Cell Carcinoma	[Not Available]	G3	2010	64	Biopsy (cervical / CT-guided / Other)	[Not Applicable]	[Not Evaluated]	[Not Applicable]	[Not Available]
	24	TCGA-VS-A958	97CF3268-9756-4659-9E98-F200F96A91F4	2014-05-21	NO	YES	-16905	FEMALE	Pre (<6 months since LMP AND no prior bilateral ovariectomy AND not on estrogen replacement)	151	61	WHITE	[Not Evaluated]	No	No	TUMOR FREE	Alive	1333	[Not Applicable]	[Not Available]	[Not Available]	Never Used	4	4	[Not Available]	[Not Available]	[Not Available]	[Not Available]	NO	Lifelong Non-smoker	[Not Available]	[Not Available]	[Not Available]	[Unknown]	[Not Available]	1	Pre-Adjuvant Therapy	[Not Applicable]	Complete Remission/Response	Cervical Squamous Cell Carcinoma	[Not Available]	G2	2010	46	Biopsy (cervical / CT-guided / Other)	[Not Applicable]	[Not Evaluated]	[Not Applicable]	[Not Available]
	25	TCGA-VS-A959	F2BEA37E-0D19-49E1-91A0-A4DE4DFA2D35	2014-05-27	NO	YES	-27897	FEMALE	Post (prior bilateral ovariectomy OR >12 mo since LMP with no prior hysterectomy)	145	47	[Unknown]	[Not Evaluated]	No	No	TUMOR FREE	Alive	1197	[Not Applicable]	[Not Available]	[Not Available]	Never Used	11	11	[Not Available]	[Not Available]	[Not Available]	[Not Available]	NO	Lifelong Non-smoker	[Not Available]	[Not Available]	[Not Available]	[Not Evaluated]	[Not Available]	[Not Available]	[Not Available]	[Not Applicable]	Complete Remission/Response	Cervical Squamous Cell Carcinoma	[Not Available]	G3	2010	76	Biopsy (cervical / CT-guided / Other)	[Not Applicable]	[Not Evaluated]	[Not Applicable]	[Not Available]
	26	TCGA-VS-A9U5	939ABCA1-8BD0-4271-9A9B-666764EEB3B6	2014-08-11	NO	YES	-21149	FEMALE	Peri (6-12 months since last menstrual period)	162	74	WHITE	[Not Evaluated]	No	No	TUMOR FREE	Alive	1185	[Not Applicable]	[Not Available]	[Not Available]	Never Used	3	3	[Not Available]	[Not Available]	[Not Available]	[Not Available]	NO	Lifelong Non-smoker	[Not Available]	[Not Available]	[Not Available]	[Not Evaluated]	[Not Available]	0	Pre-Adjuvant Therapy	[Not Applicable]	Complete Remission/Response	Cervical Squamous Cell Carcinoma	[Not Available]	G3	2010	57	Biopsy (cervical / CT-guided / Other)	[Not Applicable]	[Not Evaluated]	[Not Applicable]	[Not Available]
	27	TCGA-VS-A9UH	6949C03E-067A-49A5-B48D-E9380A1B0B27	2014-08-20	NO	YES	-19454	FEMALE	[Not Available]	[Not Available]	[Not Available]	BLACK OR AFRICAN AMERICAN	[Not Evaluated]	No	No	TUMOR FREE	Alive	1120	[Not Applicable]	[Not Available]	[Not Available]	Never Used	3	3	[Not Available]	[Not Available]	[Not Available]	[Not Available]	NO	Lifelong Non-smoker	[Not Available]	[Not Available]	[Not Available]	[Not Available]	[Not Available]	2	Pre-Adjuvant Therapy	[Not Applicable]	Complete Remission/Response	Cervical Squamous Cell Carcinoma	[Not Available]	GX	2010	53	Biopsy (cervical / CT-guided / Other)	[Not Applicable]	[Not Evaluated]	[Not Applicable]	[Not Available]
	28	TCGA-VS-A9UL	7ABACA8F-962E-4F9D-B63F-26C131BF5961	2014-09-05	NO	YES	-29033	FEMALE	Post (prior bilateral ovariectomy OR >12 mo since LMP with no prior hysterectomy)	149	56	WHITE	[Not Evaluated]	No	No	WITH TUMOR	Dead	[Not Available]	442	Cervical Cancer	[Not Available]	Never Used	5	5	[Not Available]	[Not Available]	[Not Available]	[Not Available]	NO	Lifelong Non-smoker	[Not Available]	[Not Available]	[Not Available]	[Not Evaluated]	[Not Available]	1	Pre-Adjuvant Therapy	[Not Applicable]	Progressive Disease	Cervical Squamous Cell Carcinoma	[Not Available]	G3	2010	79	Biopsy (cervical / CT-guided / Other)	[Not Applicable]	[Not Evaluated]	[Not Applicable]	[Not Available]
	29	TCGA-VS-A9UM	EE2C9743-EAA1-4F0D-8D35-E96686AC3913	2014-09-09	NO	YES	-14255	FEMALE	Peri (6-12 months since last menstrual period)	160	75	BLACK OR AFRICAN AMERICAN	[Not Evaluated]	No	No	TUMOR FREE	Dead	[Not Available]	829	[Not Available]	[Not Available]	Never Used	5	5	[Not Available]	[Not Available]	[Not Available]	[Not Available]	NO	Lifelong Non-smoker	[Not Available]	[Not Available]	[Not Available]	[Not Evaluated]	[Not Available]	0	Pre-Adjuvant Therapy	[Not Applicable]	Complete Remission/Response	Cervical Squamous Cell Carcinoma	[Not Available]	G2	2011	39	Biopsy (cervical / CT-guided / Other)	[Not Applicable]	[Not Evaluated]	[Not Applicable]	[Not Available]
	30	TCGA-VS-A9UU	4770EC81-9174-4D2A-AF54-70C00696FB0B	2014-10-01	NO	YES	-15534	FEMALE	Pre (<6 months since LMP AND no prior bilateral ovariectomy AND not on estrogen replacement)	162	67	[Unknown]	[Not Evaluated]	No	No	TUMOR FREE	Alive	442	[Not Applicable]	[Not Available]	[Not Available]	Current User	7	7	[Not Available]	[Not Available]	[Not Available]	[Not Available]	NO	Current smoker	23	[Not Available]	2	HIV	[Not Available]	0	Pre-Adjuvant Therapy	[Not Applicable]	Complete Remission/Response	Cervical Squamous Cell Carcinoma	[Not Available]	G1	2013	42	Biopsy (cervical / CT-guided / Other)	[Not Applicable]	[Not Evaluated]	[Not Applicable]	[Not Available]
	31	TCGA-VS-A9UY	A1B99260-8643-4CEF-95A0-3853D64762B7	2014-09-05	NO	YES	-10707	FEMALE	[Unknown]	163	46	[Unknown]	[Not Evaluated]	No	No	WITH TUMOR	Dead	[Not Available]	555	Cervical Cancer	[Not Available]	[Unknown]	[Not Available]	[Not Available]	[Not Available]	[Not Available]	[Not Available]	[Not Available]	NO	Lifelong Non-smoker	[Not Available]	[Not Available]	[Not Available]	[Not Evaluated]	[Not Available]	2	Pre-Adjuvant Therapy	[Not Applicable]	Progressive Disease	Cervical Squamous Cell Carcinoma	Non-keratinizing squamous cell carcinoma	G2	2012	29	Biopsy (cervical / CT-guided / Other)	[Not Applicable]	[Not Evaluated]	[Not Applicable]	[Not Available]
	32	TCGA-VS-A9UZ	6817BB3E-1F8A-457C-9AB0-31CCDA8B6868	2014-08-20	NO	YES	-22344	FEMALE	Peri (6-12 months since last menstrual period)	149	54	WHITE	[Not Evaluated]	No	No	TUMOR FREE	Alive	1939	[Not Applicable]	[Not Available]	[Not Available]	Never Used	4	4	[Not Available]	[Not Available]	[Not Available]	[Not Available]	NO	Lifelong Non-smoker	[Not Available]	[Not Available]	[Not Available]	[Not Evaluated]	[Not Available]	[Not Available]	[Not Available]	[Not Applicable]	Complete Remission/Response	Mucinous Adenocarcinoma of Endocervical Type	[Not Available]	G2	2009	61	Biopsy (cervical / CT-guided / Other)	[Not Applicable]	Other	Wertheim Meiggs	[Not Available]
	33	TCGA-VS-A9V0	A5885835-9473-455A-BAC0-6FA43FA8A866	2014-10-01	NO	YES	-21215	FEMALE	Pre (<6 months since LMP AND no prior bilateral ovariectomy AND not on estrogen replacement)	158	76	[Unknown]	[Not Evaluated]	No	No	WITH TUMOR	Alive	529	[Not Applicable]	[Not Available]	[Not Available]	Never Used	7	7	[Not Available]	[Not Available]	[Not Available]	[Not Available]	NO	Current reformed smoker for < or = 15 years	27	2012	4.5	[Not Evaluated]	[Not Available]	[Not Available]	[Not Available]	[Not Applicable]	Complete Remission/Response	Mucinous Adenocarcinoma of Endocervical Type	[Not Available]	G3	2013	58	Biopsy (cervical / CT-guided / Other)	[Not Applicable]	[Not Evaluated]	[Not Applicable]	[Not Available]
	34	TCGA-VS-A9V1	A6A07BC7-AB1B-429D-81ED-D7A890C88E51	2014-09-05	NO	YES	-17001	FEMALE	Pre (<6 months since LMP AND no prior bilateral ovariectomy AND not on estrogen replacement)	155	45	WHITE	[Not Evaluated]	No	No	WITH TUMOR	Dead	[Not Available]	157	Cervical Cancer	[Not Available]	Never Used	4	3	1	[Not Available]	[Not Available]	[Not Available]	NO	Current smoker	24	[Not Available]	2.4	[Not Evaluated]	[Not Available]	[Not Available]	[Not Available]	[Not Applicable]	Progressive Disease	Mucinous Adenocarcinoma of Endocervical Type	[Not Available]	G2	2013	46	Biopsy (cervical / CT-guided / Other)	[Not Applicable]	[Not Evaluated]	[Not Applicable]	[Not Available]
	35	TCGA-VS-A9V2	03804F9B-DF7C-462C-8984-8EB3A5ED4999	2014-09-05	NO	YES	-10637	FEMALE	Peri (6-12 months since last menstrual period)	156	49	WHITE	[Not Evaluated]	No	No	TUMOR FREE	Alive	237	[Not Applicable]	[Not Available]	[Not Available]	Never Used	2	2	[Not Available]	[Not Available]	[Not Available]	[Not Available]	NO	Lifelong Non-smoker	[Not Available]	[Not Available]	[Not Available]	[Not Available]	[Not Available]	1	Preoperative	[Not Applicable]	Complete Remission/Response	Cervical Squamous Cell Carcinoma	[Not Available]	G2	2013	29	Biopsy (cervical / CT-guided / Other)	[Not Applicable]	Other	Wertheim Meiggs	Other Location, specify
	36	TCGA-VS-A9V4	778389BA-C2E9-47D4-B133-6F4D0E689B34	2014-10-01	NO	YES	-23334	FEMALE	Post (prior bilateral ovariectomy OR >12 mo since LMP with no prior hysterectomy)	161	52	WHITE	[Not Evaluated]	Yes	No	WITH TUMOR	Dead	[Not Available]	132	Cervical Cancer	[Not Available]	[Not Available]	3	3	[Not Available]	[Not Available]	[Not Available]	[Not Available]	NO	Current reformed smoker for < or = 15 years	15	2013	30	[Not Evaluated]	[Not Available]	2	Pre-Adjuvant Therapy	[Not Applicable]	[Unknown]	Mucinous Adenocarcinoma of Endocervical Type	[Not Available]	G2	2013	63	Biopsy (cervical / CT-guided / Other)	[Not Applicable]	[Not Evaluated]	[Not Applicable]	[Not Available]
	37	TCGA-VS-A9V5	D3FF2AEB-46BE-4F54-8A8F-178EB921FBB6	2014-10-01	NO	YES	-18577	FEMALE	Pre (<6 months since LMP AND no prior bilateral ovariectomy AND not on estrogen replacement)	157	98	WHITE	[Not Evaluated]	No	No	WITH TUMOR	Dead	[Not Available]	494	[Not Available]	[Not Available]	Never Used	1	1	[Not Available]	[Not Available]	[Not Available]	[Not Available]	NO	Lifelong Non-smoker	[Not Available]	[Not Available]	[Not Available]	[Not Evaluated]	[Not Available]	1	Pre-Adjuvant Therapy	[Not Applicable]	Progressive Disease	Mucinous Adenocarcinoma of Endocervical Type	[Not Available]	G2	2011	50	Biopsy (cervical / CT-guided / Other)	[Not Applicable]	[Not Evaluated]	[Not Applicable]	[Not Available]
	38	TCGA-VS-AA62	173174F8-9D95-40B0-9F88-A4BF4CCB521B	2014-11-13	NO	YES	-18792	FEMALE	Peri (6-12 months since last menstrual period)	156	67	WHITE	[Not Evaluated]	No	No	WITH TUMOR	Dead	[Not Available]	469	Cervical Cancer	[Not Available]	Current User	4	4	[Not Available]	[Not Available]	[Not Available]	[Not Available]	NO	Lifelong Non-smoker	[Not Available]	[Not Available]	[Not Available]	[Not Evaluated]	[Not Available]	0	Pre-Adjuvant Therapy	[Not Applicable]	Progressive Disease	Cervical Squamous Cell Carcinoma	[Not Available]	G2	2009	51	Biopsy (cervical / CT-guided / Other)	[Not Applicable]	[Not Evaluated]	[Not Applicable]	[Not Available]
[truncated: 70 more columns]
