# Supplementary material for: Bioinformatic Analysis of miR-200b/429 and Hub Gene Network in Cervical Cancer
Source: Biochem Genet. 2023 Mar 7;61(5):1898–916. doi: 10.1007/s10528-023-10356-2 (PMC10517900; doi:10.1007/s10528-023-10356-2)
Supplement: Supplementary file 8 — Supplementary file8 (XLSX 15 KB)—List of genes targeted by miR-200b/429 cluster [file 10528_2023_10356_MOESM8_ESM.xlsx]

## Sheet: Sheet1
	Supplementary Table 3: List of genes targeted by miR-200b/429 cluster
	miRNA	Target Gene
	hsa-miR-200a-3p	DLX5
	hsa-miR-200a-3p	BAP1
	hsa-miR-200a-3p	G3BP2
	hsa-miR-200a-3p	PCDH8
	hsa-miR-200a-3p	RAB30
	hsa-miR-200a-3p	ZEB2
	hsa-miR-200a-3p	CTNNB1
	hsa-miR-200a-3p	ZEB1
	hsa-miR-200a-3p	SIP1
	hsa-miR-200a-3p	PDCD4
	hsa-miR-200a-3p	GATA6
	hsa-miR-200a-3p	VCAM1
	hsa-miR-200a-3p	PSMD2
	hsa-miR-200a-3p	WASF3
	hsa-miR-200a-3p	TFRC
	hsa-miR-200a-3p	ZFPM2
	hsa-miR-200a-3p	TRAPPC2P1
	hsa-miR-200a-3p	GDAP1
	hsa-miR-200a-3p	MAPK14
	hsa-miR-200a-3p	CCNE2
	hsa-miR-200a-3p	KEAP1
	hsa-miR-200a-3p	SRF
	hsa-miR-200a-3p	SMAD2
	hsa-miR-200a-3p	SMAD3
	hsa-miR-200a-3p	YAP1
	hsa-miR-200a-3p	KLHL20
	hsa-miR-200a-3p	PTPRD
	hsa-miR-200a-3p	ELMO2
	hsa-miR-200a-3p	ERBB2IP
	hsa-miR-200a-3p	WDR37
	hsa-miR-200a-3p	VAC14
	hsa-miR-200a-3p	SHC1
	hsa-miR-200a-3p	TCF7L1
	hsa-miR-200a-3p	RASSF2
	hsa-miR-200a-3p	RIN2
	hsa-miR-200a-3p	HOXB5
	hsa-miR-200a-3p	2021-09-07
	hsa-miR-200a-3p	KLF11
	hsa-miR-200a-3p	MYB
	hsa-miR-200a-3p	TFAM
	hsa-miR-200a-3p	UBASH3B
	hsa-miR-200a-3p	TP53
	hsa-miR-200a-3p	DNMT1
	hsa-miR-200a-3p	EZH2
	hsa-miR-200a-3p	PTEN
	hsa-miR-200a-3p	HFE
	hsa-miR-200a-3p	DLC1
	hsa-miR-200a-3p	ATRX
	hsa-miR-200a-3p	PPP1R15B
	hsa-miR-200a-3p	RAB8B
	hsa-miR-200a-3p	MED13
	hsa-miR-200a-3p	QKI
	hsa-miR-200a-3p	ADNP2
	hsa-miR-200a-3p	ARL5B
	hsa-miR-200a-3p	TNKS2
	hsa-miR-200a-3p	SPRYD4
	hsa-miR-200a-3p	STAT3
	hsa-miR-200a-3p	OGT
	hsa-miR-200a-3p	PGK1
	hsa-miR-200a-3p	ZBTB34
	hsa-miR-200a-3p	HNRNPAB
	hsa-miR-200a-3p	IPO5
	hsa-miR-200a-3p	AREG
	hsa-miR-200a-3p	GRB2
	hsa-miR-200a-3p	CDK6
	hsa-miR-200a-3p	STXBP2
	hsa-miR-200a-3p	2021-09-08
	hsa-miR-200a-3p	DPY19L1
	hsa-miR-200a-3p	CHML
	hsa-miR-200a-3p	NDST4
	hsa-miR-200a-3p	TRAM1
	hsa-miR-200a-3p	YRDC
	hsa-miR-200a-3p	PSMD11
	hsa-miR-200a-3p	MCL1
	hsa-miR-200a-3p	CYP1B1
	hsa-miR-200a-3p	BICD2
	hsa-miR-200a-3p	PRELID2
	hsa-miR-200a-3p	USP53
	hsa-miR-200a-3p	HNRNPF
	hsa-miR-200a-3p	GNA13
	hsa-miR-200a-3p	FUT11
	hsa-miR-200a-3p	EPHA2
	hsa-miR-200a-3p	BRD3
	hsa-miR-200a-3p	TMOD3
	hsa-miR-200a-3p	2021-03-06
	hsa-miR-200a-3p	KIAA1147
	hsa-miR-200a-3p	ZNF805
	hsa-miR-200a-3p	ZMAT3
	hsa-miR-200a-3p	MALT1
	hsa-miR-200a-3p	KIAA1549
	hsa-miR-200a-3p	ELAVL2
	hsa-miR-200a-3p	ATXN7L1
	hsa-miR-200a-3p	PIGW
	hsa-miR-200a-3p	EPHA7
	hsa-miR-200a-3p	C18orf25
	hsa-miR-200a-3p	SLC35D1
	hsa-miR-200a-3p	PGAM4
	hsa-miR-200a-3p	H2AFZ
	hsa-miR-200a-3p	TRMT112
	hsa-miR-200a-3p	XPOT
	hsa-miR-200a-3p	CDV3
	hsa-miR-200a-3p	KIAA1549L
	hsa-miR-200a-3p	LHX1
	hsa-miR-200a-3p	YME1L1
	hsa-miR-200a-3p	APOOL
	hsa-miR-200a-3p	ZNF621
	hsa-miR-200a-3p	ANGPTL7
	hsa-miR-200a-3p	PRKAA2
	hsa-miR-200a-3p	MACC1
	hsa-miR-200a-3p	CCDC18
	hsa-miR-200a-3p	DNAJC28
	hsa-miR-200a-3p	ZNF292
	hsa-miR-200a-3p	RPL12
	hsa-miR-200a-3p	A1BG
	hsa-miR-200a-3p	POLR3F
	hsa-miR-200a-3p	COX6B1
	hsa-miR-200a-3p	RBM28
	hsa-miR-200a-3p	LPP
	hsa-miR-200a-3p	CCDC71L
	hsa-miR-200a-3p	TROVE2
	hsa-miR-200a-3p	GLTSCR1L
	hsa-miR-200a-3p	ERO1L
	hsa-miR-200a-3p	HSPA4
	hsa-miR-200a-3p	SCD5
	hsa-miR-200a-3p	CLDND1
	hsa-miR-200a-3p	PEX11A
	hsa-miR-200a-3p	CELF1
	hsa-miR-200a-3p	MYH10
	hsa-miR-200a-3p	SPAG9
	hsa-miR-200a-3p	TGFB2
	hsa-miR-200a-5p	GLTSCR1
	hsa-miR-200a-5p	FOXC1
	hsa-miR-200a-5p	UHMK1
	hsa-miR-200a-5p	SUB1
	hsa-miR-200a-5p	OLA1
	hsa-miR-200a-5p	GRPEL2
	hsa-miR-200a-5p	ZNF99
	hsa-miR-200a-5p	FCHO2
	hsa-miR-200a-5p	METTL7A
	hsa-miR-200a-5p	ATAD5
	hsa-miR-200a-5p	CS
	hsa-miR-200a-5p	RGL2
	hsa-miR-200a-5p	XBP1P1
	hsa-miR-200a-5p	CLIP1
	hsa-miR-200a-5p	C11orf74
	hsa-miR-200a-5p	ZNF90
	hsa-miR-200a-5p	ZNF117
	hsa-miR-200a-5p	CYP4F11
	hsa-miR-200a-5p	CEBPG
	hsa-miR-200a-5p	CDCA4
	hsa-miR-200a-5p	ZNF138
	hsa-miR-200a-5p	IL12RB2
	hsa-miR-200a-5p	ZNF639
	hsa-miR-200a-5p	WWTR1
	hsa-miR-200a-5p	OTX1
	hsa-miR-200a-5p	PMEPA1
	hsa-miR-200a-5p	THAP5
	hsa-miR-200a-5p	ZNF675
	hsa-miR-200a-5p	ZNF254
	hsa-miR-200a-5p	ZNF431
	hsa-miR-200a-5p	PPA1
	hsa-miR-200a-5p	IGF2BP1
	hsa-miR-200a-5p	PLEKHG7
	hsa-miR-200a-5p	YAE1D1
	hsa-miR-200a-5p	SLC5A8
	hsa-miR-200a-5p	APOL6
	hsa-miR-200a-5p	WNT16
	hsa-miR-200a-5p	ZMAT4
	hsa-miR-200a-5p	PLAG1
	hsa-miR-200a-5p	CPS1
	hsa-miR-200a-5p	SOD2
	hsa-miR-200a-5p	SRXN1
	hsa-miR-200a-5p	SKIL
	hsa-miR-200a-5p	KLF10
	hsa-miR-200a-5p	HHIP
	hsa-miR-200a-5p	COBLL1
	hsa-miR-200a-5p	GRHL1
	hsa-miR-200a-5p	CKS2
	hsa-miR-200a-5p	SOX17
	hsa-miR-200b-3p	PTPN12
	hsa-miR-200b-3p	RERE
	hsa-miR-200b-3p	EP300
	hsa-miR-200b-3p	ETS1
	hsa-miR-200b-3p	GATA4
	hsa-miR-200b-3p	FN1
	hsa-miR-200b-3p	MATR3
	hsa-miR-200b-3p	RNF2
	hsa-miR-200b-3p	BMI1
	hsa-miR-200b-3p	E2F3
	hsa-miR-200b-3p	VEGFA
	hsa-miR-200b-3p	FLT1
	hsa-miR-200b-3p	KDR
	hsa-miR-200b-3p	RND3
	hsa-miR-200b-3p	BCL2
	hsa-miR-200b-3p	XIAP
	hsa-miR-200b-3p	CREB1
	hsa-miR-200b-3p	ERRFI1
	hsa-miR-200b-3p	SUPV3L1
	hsa-miR-200b-3p	QRSL1
	hsa-miR-200b-3p	SUZ12
	hsa-miR-200b-3p	WNT1
	hsa-miR-200b-3p	DNMT3A
	hsa-miR-200b-3p	DNMT3B
	hsa-miR-200b-3p	SP1
	hsa-miR-200b-3p	MSN
	hsa-miR-200b-3p	HNRNPA3
	hsa-miR-200b-3p	FERMT2
	hsa-miR-200b-3p	RAB21
	hsa-miR-200b-3p	RAB3B
	hsa-miR-200b-3p	RAB18
	hsa-miR-200b-3p	RAB23
	hsa-miR-200b-3p	RASSF8
	hsa-miR-200b-3p	PMAIP1
	hsa-miR-200b-3p	UHRF1BP1
	hsa-miR-200b-3p	ZFHX4
	hsa-miR-200b-3p	ACSL4
	hsa-miR-200b-3p	SHCBP1
	hsa-miR-200b-3p	CAB39
	hsa-miR-200b-3p	NRBP1
	hsa-miR-200b-3p	ATP5G3
	hsa-miR-200b-3p	N4BP2
	hsa-miR-200b-3p	ANKRD33B
	hsa-miR-200b-3p	DNAJB6
	hsa-miR-200b-3p	DDIT4
	hsa-miR-200b-3p	KLHL42
	hsa-miR-200b-3p	FOXG1
	hsa-miR-200b-3p	PARD6B
	hsa-miR-200b-3p	DNAJB9
	hsa-miR-200b-3p	SHOC2
	hsa-miR-200b-3p	NUFIP2
	hsa-miR-200b-3p	NOTCH1
	hsa-miR-200b-3p	BTC
	hsa-miR-200b-3p	CDKN1B
	hsa-miR-200b-3p	LOX
	hsa-miR-200b-3p	OXR1
	hsa-miR-200b-3p	PHLPP1
	hsa-miR-200b-3p	SEC23A
	hsa-miR-200b-3p	ROCK2
	hsa-miR-200b-3p	PIN1
	hsa-miR-200b-3p	DDX53
	hsa-miR-200b-3p	PHF14
	hsa-miR-200b-3p	CDC14B
	hsa-miR-200b-3p	CACNG8
	hsa-miR-200b-3p	FKBP5
	hsa-miR-200b-3p	M6PR
	hsa-miR-200b-3p	KIF13A
	hsa-miR-200b-3p	DENND5B
	hsa-miR-200b-3p	CYP1A1
	hsa-miR-200b-3p	SERPINH1
	hsa-miR-200b-3p	TJAP1
	hsa-miR-200b-3p	TPD52L1
	hsa-miR-200b-3p	CASP2
	hsa-miR-200b-3p	AVPR1A
	hsa-miR-200b-3p	GPX8
	hsa-miR-200b-3p	ABI2
	hsa-miR-200b-3p	CLEC2D
	hsa-miR-200b-3p	UBE2D1
	hsa-miR-200b-3p	TP53INP1
	hsa-miR-200b-3p	TCEB1
	hsa-miR-200b-3p	TBK1
	hsa-miR-200b-3p	PRRG4
	hsa-miR-200b-3p	PLCG1
	hsa-miR-200b-3p	NCOA2
	hsa-miR-200b-3p	KRAS
	hsa-miR-200b-3p	JUN
	hsa-miR-200b-3p	CCNT2
	hsa-miR-200b-3p	BAG4
	hsa-miR-200b-3p	TUBB2A
	hsa-miR-200b-3p	TCF7L2
	hsa-miR-200b-3p	GPATCH8
	hsa-miR-200b-3p	LMNB1
	hsa-miR-200b-3p	C6orf47
	hsa-miR-200b-3p	TRIM56
	hsa-miR-200b-3p	MAPK7
	hsa-miR-200b-3p	CLPB
	hsa-miR-200b-3p	TXNDC16
	hsa-miR-200b-3p	UNC119B
	hsa-miR-200b-3p	TMEM119
	hsa-miR-200b-3p	TAF1D
	hsa-miR-200b-3p	PAK2
	hsa-miR-200b-3p	NLGN4X
	hsa-miR-200b-3p	ERMP1
	hsa-miR-200b-3p	PDPK1
	hsa-miR-200b-3p	CAMSAP2
	hsa-miR-200b-3p	FRS2
	hsa-miR-200b-3p	CRLF3
	hsa-miR-200b-3p	YEATS4
	hsa-miR-200b-3p	MLLT10
	hsa-miR-200b-3p	BBX
	hsa-miR-200b-3p	ARPC3
	hsa-miR-200b-3p	PSD3
	hsa-miR-200b-3p	ABT1
	hsa-miR-200b-3p	PPM1H
	hsa-miR-200b-3p	INO80D
	hsa-miR-200b-3p	IGF2
	hsa-miR-200b-3p	FAM216B
	hsa-miR-200b-3p	PTPN4
	hsa-miR-200b-3p	TMEM70
	hsa-miR-200b-3p	STX16
	hsa-miR-200b-3p	SEC24A
	hsa-miR-200b-3p	MTDH
	hsa-miR-200b-3p	IRS1
	hsa-miR-200b-3p	NGRN
	hsa-miR-200b-3p	PABPC1
	hsa-miR-200b-3p	RHOA
	hsa-miR-200b-5p	PROM1
	hsa-miR-429	OSTF1
	hsa-miR-429	SOX2
	hsa-miR-429	MYC
	hsa-miR-429	RBBP4
	hsa-miR-429	ONECUT2
	hsa-miR-429	TIMP2
