# Supplementary material for: Bioinformatic Analysis of miR-200b/429 and Hub Gene Network in Cervical Cancer
Source: Biochem Genet. 2023 Mar 7;61(5):1898–916. doi: 10.1007/s10528-023-10356-2 (PMC10517900; doi:10.1007/s10528-023-10356-2)
Supplement: Supplementary file 9 — Supplementary file9 (XLSX 9 KB)—Common genes targeted by miR-200b/429 cluster [file 10528_2023_10356_MOESM9_ESM.xlsx]

## Sheet: Sheet1
	Supplementary Table 4: Common genes targeted by miR-200b/429 cluster
	BAP1
	CDCA4
	CELF1
	DNMT1
	ELMO2
	ERBB2IP
	EZH2
	GATA6
	HOXB5
	KLF11
	KLHL20
	MYB
	PTPRD
	QKI
	RASSF2
	RIN2
	SEPT7
	SHC1
	SIP1
	TCF7L1
	VAC14
	WASF3
	WDR37
	ZEB1
	ZEB2
	ZFPM2
	ZMAT3
	ZNF621
