# Supplementary material for: Bioinformatic Analysis of miR-200b/429 and Hub Gene Network in Cervical Cancer
Source: Biochem Genet. 2023 Mar 7;61(5):1898–916. doi: 10.1007/s10528-023-10356-2 (PMC10517900; doi:10.1007/s10528-023-10356-2)
Supplement: Supplementary file 10 — Supplementary file10 (XLSX 347 KB)—List of differentially expressed genes in TCGA_CESC [file 10528_2023_10356_MOESM10_ESM.xlsx]

## Sheet: Sheet1
	Supplementary Table 5: List of differentially expressed genes in TCGA_CESC
	Gene Symbol	Gene ID	Median (Tumor)	Median (Normal)	Log2(Fold Change)	adjp
	A1BG	ENSG00000121410.11	6.975	29.889	-1.954	9.78e-07
	A1BG-AS1	ENSG00000268895.5	1.485	6.16	-1.527	3.52e-08
	A2M	ENSG00000175899.14	40.105	212.437	-2.376	5.32e-09
	A2M-AS1	ENSG00000245105.2	0.23	3.17	-1.761	6.32e-39
	AADAT	ENSG00000109576.13	1.555	9.23	-2.001	2.31e-05
	AASS	ENSG00000008311.14	1.555	26.829	-3.445	1.56e-16
	AATK	ENSG00000181409.11	0.58	2.41	-1.11	0.00187
	ABC12-49244600F4.4	ENSG00000276144.1	0.03	1.96	-1.523	4.73e-17
	ABC7-42404400C24.1	ENSG00000277758.4	0.12	2.18	-1.506	8.79e-07
	ABCA10	ENSG00000154263.17	0.515	7.18	-2.433	4.39e-24
	ABCA11P	ENSG00000251595.7	1.48	4.31	-1.098	6.45e-07
	ABCA17P	ENSG00000238098.8	4.355	0.42	1.915	0.00717
	ABCA6	ENSG00000154262.12	0.35	14.29	-3.502	2.69e-49
	ABCA7	ENSG00000064687.12	16.57	4.8	1.599	0.00421
	ABCA8	ENSG00000141338.13	0.13	12.29	-3.556	3.11e-61
	ABCA9	ENSG00000154258.16	0.11	7.15	-2.876	1.6e-69
	ABCB1	ENSG00000085563.14	1.08	8.19	-2.143	9.58e-17
	ABCC8	ENSG00000006071.11	0.02	6.1	-2.799	3.18e-33
	ABCC9	ENSG00000069431.10	0.18	7.71	-2.884	1.76e-50
	ABCD2	ENSG00000173208.3	0.095	1.28	-1.058	1.35e-30
	ABCD4	ENSG00000119688.20	28.595	68.431	-1.23	2.54e-07
	ABCG2	ENSG00000118777.10	0.4	12.54	-3.274	6.39e-48
	ABHD14A	ENSG00000248487.8	10.855	27.179	-1.249	0.000289
	ABHD17C	ENSG00000136379.11	36.051	3.08	3.183	1.42e-14
	ABHD5	ENSG00000011198.7	15.495	6.48	1.141	0.0013
	ABI3BP	ENSG00000154175.16	1.58	30.049	-3.589	2.26e-15
	ABL1	ENSG00000097007.17	18.48	59.701	-1.64	1.87e-10
	ABLIM3	ENSG00000173210.19	2.205	15.87	-2.396	2.36e-07
	ABR	ENSG00000159842.14	22.736	65.839	-1.494	8.84e-07
	ABRACL	ENSG00000146386.7	67.36	9.43	2.712	2.23e-21
	ABTB1	ENSG00000114626.17	19.62	58.411	-1.527	1.64e-09
	ABTB2	ENSG00000166016.5	2.065	5.74	-1.137	1.39e-06
	AC000089.3	ENSG00000235776.2	2.665	0.67	1.134	8.75e-08
	AC002310.11	ENSG00000261459.1	0.2	1.8	-1.222	1.41e-09
	AC002398.12	ENSG00000267328.1	0.37	11.62	-3.203	2.01e-18
	AC002451.3	ENSG00000231170.5	0	1.2	-1.137	1.3e-12
	AC003090.1	ENSG00000223561.6	0.01	1.14	-1.083	2.99e-31
	AC003973.3	ENSG00000279377.1	0.04	1.65	-1.349	7.64e-39
	AC004623.3	ENSG00000279488.1	0.3	2.8	-1.547	7.53e-28
	AC004893.11	ENSG00000242687.2	1.72	5.05	-1.153	2.14e-11
	AC004980.7	ENSG00000205485.13	1.9	5.54	-1.173	2.98e-08
	AC005104.3	ENSG00000223374.1	0.6	6.2	-2.17	1.81e-18
	AC005154.6	ENSG00000196295.11	14.885	45	-1.534	5.22e-08
	AC005154.7	ENSG00000244480.1	0.26	2.35	-1.411	1.12e-24
	AC005253.2	ENSG00000268030.1	1.005	3.73	-1.238	1.32e-11
	AC005255.3	ENSG00000256210.3	4.79	0	2.534	9.2e-13
	AC005339.2	ENSG00000268565.1	9.725	3.54	1.24	4.09e-06
	AC005517.3	ENSG00000223878.1	0.35	3.25	-1.655	3.37e-14
	AC005519.4	ENSG00000258559.2	0.54	5.38	-2.051	1.33e-23
	AC005523.2	ENSG00000269604.1	19.19	7.72	1.211	8.09e-13
	AC005682.5	ENSG00000228649.8	0.945	4.49	-1.497	3.63e-07
	AC006011.4	ENSG00000244563.1	13.86	5.63	1.164	9.66e-09
	AC006116.27	ENSG00000267459.1	0.04	1.97	-1.514	5.53e-08
	AC006126.4	ENSG00000267045.1	0.375	3.3	-1.645	1.41e-19
	AC006128.2	ENSG00000279716.1	2.37	9.92	-1.696	2.59e-11
	AC006942.4	ENSG00000269194.1	0.645	5.62	-2.009	6.37e-16
	AC007038.7	ENSG00000229127.1	0.15	1.84	-1.304	3.1e-26
	AC007283.5	ENSG00000234431.2	4.24	1.44	1.103	7.22e-06
	AC007292.6	ENSG00000267980.1	0.82	2.84	-1.077	6.84e-12
	AC007318.5	ENSG00000172974.11	13.05	4.61	1.324	0.000687
	AC007405.6	ENSG00000239467.5	0.685	3.29	-1.348	0.000343
	AC007566.10	ENSG00000244055.1	0.595	6.15	-2.164	3.49e-22
	AC007743.1	ENSG00000233251.7	0.06	1.73	-1.365	3.36e-16
	AC008746.12	ENSG00000267838.2	0.72	2.45	-1.004	3.64e-08
	AC008746.5	ENSG00000235681.1	0.39	2.82	-1.458	1e-06
	AC009005.2	ENSG00000267751.5	3.375	0.92	1.188	0.000892
	AC009065.4	ENSG00000279473.1	4.465	0	2.45	8.88e-09
	AC009120.6	ENSG00000259972.2	5.555	13.64	-1.159	3.49e-09
	AC009950.2	ENSG00000225963.7	0.465	2.01	-1.039	1.42e-08
	AC010226.4	ENSG00000249249.1	0.54	3.93	-1.679	1.53e-21
	AC010976.2	ENSG00000231731.7	0.58	3.16	-1.397	1.27e-16
	AC011290.5	ENSG00000236015.1	0.545	2.19	-1.046	5.52e-14
	AC011558.5	ENSG00000279753.1	91.309	43.822	1.042	0.00279
	AC015849.19	ENSG00000270871.1	0.325	1.71	-1.032	6.42e-09
	AC016757.3	ENSG00000186235.10	0.225	1.93	-1.258	4.12e-14
	AC016995.3	ENSG00000231367.5	0.11	1.91	-1.39	8.32e-24
	AC018462.3	ENSG00000242735.1	0.065	1.35	-1.142	0.000139
	AC018766.4	ENSG00000267896.1	4.315	10.61	-1.127	5.05e-06
	AC021224.1	ENSG00000262477.1	1.405	4.03	-1.064	0.00968
	AC024560.3	ENSG00000214135.8	9.165	26.521	-1.437	1.45e-05
	AC025165.8	ENSG00000224713.4	0.07	4.48	-2.357	2.85e-57
	AC026150.8	ENSG00000260693.1	0.33	2.11	-1.225	6.27e-15
	AC034220.3	ENSG00000233006.6	1.5	4.62	-1.169	7.78e-08
	AC053503.12	ENSG00000280323.1	0	1.64	-1.401	1.43e-48
	AC055736.3	ENSG00000281194.1	651.061	0	9.349	0.0091
	AC069282.6	ENSG00000225507.1	2.415	6.79	-1.19	2.24e-07
	AC074212.6	ENSG00000267395.5	0.91	4.46	-1.515	3.23e-10
	AC074289.1	ENSG00000225889.7	0.895	3.52	-1.254	4.43e-05
	AC079776.2	ENSG00000214100.8	0	2.53	-1.82	3.4e-18
	AC083843.1	ENSG00000259820.1	0.56	2.6	-1.206	2.12e-12
	AC090954.5	ENSG00000228874.1	0.17	4.07	-2.115	2.43e-16
	AC091801.1	ENSG00000217455.8	0.02	1.21	-1.115	2.26e-22
	AC092171.4	ENSG00000230733.2	4.57	1.49	1.162	0.00228
	AC093110.3	ENSG00000238018.2	0.33	3.22	-1.666	4.79e-21
	AC093495.4	ENSG00000228242.6	1.875	8.92	-1.787	2.82e-13
	AC093642.1	ENSG00000280119.1	0.01	1.57	-1.347	1.32e-45
	AC093642.3	ENSG00000237940.3	0.46	5.26	-2.1	5.64e-23
	AC093642.5	ENSG00000220804.8	1.905	4.93	-1.03	0.000157
	AC093838.4	ENSG00000152117.17	9.23	25.479	-1.372	9.08e-08
	AC097724.3	ENSG00000226833.5	0.655	2.47	-1.068	2.78e-09
	AC108488.4	ENSG00000242282.6	2.445	7.98	-1.382	2.97e-10
	AC112715.2	ENSG00000224132.2	0	1.3	-1.202	9.38e-31
	AC114730.11	ENSG00000235351.1	0.45	3.46	-1.621	8.48e-16
	AC114730.2	ENSG00000235151.1	0	1.4	-1.263	7.58e-32
	AC116366.6	ENSG00000234290.2	0.43	2.03	-1.083	4.06e-08
	AC129492.1	ENSG00000279152.1	0.125	1.57	-1.192	2.33e-05
	AC132008.1	ENSG00000213519.2	0	1.68	-1.422	1.47e-19
	AC132217.4	ENSG00000240801.1	13.915	90.76	-2.621	2.71e-05
	AC133644.2	ENSG00000280721.1	2.14	0.53	1.037	2.16e-06
	AC138035.2	ENSG00000238035.8	1.84	9.51	-1.888	6.62e-06
	AC138649.1	ENSG00000277867.1	0	1.69	-1.428	1.49e-18
	AC141928.1	ENSG00000250986.1	0.1	4.83	-2.406	2.27e-18
	AC144831.3	ENSG00000274370.1	0.8	2.67	-1.028	1.4e-05
	AC145124.2	ENSG00000255495.1	0.54	5.28	-2.028	1.27e-26
	AC145343.2	ENSG00000265055.1	1.685	0.31	1.035	0.000179
	AC156455.1	ENSG00000256546.1	0.585	6.77	-2.293	0.000441
	ACACB	ENSG00000076555.15	2.03	24.45	-3.07	5.61e-23
	ACAD11	ENSG00000240303.7	5.405	22.721	-1.889	1.2e-12
	ACADL	ENSG00000115361.7	0.12	5.09	-2.443	9.23e-09
	ACADSB	ENSG00000196177.12	2.72	8.26	-1.316	7.95e-09
	ACAP3	ENSG00000131584.18	22.441	77.23	-1.739	1.43e-07
	ACAT1	ENSG00000075239.13	21.335	62.939	-1.517	8.59e-08
	ACAT2	ENSG00000120437.8	26.975	8.39	1.575	0.00117
	ACBD4	ENSG00000181513.14	5.69	23.119	-1.85	7.93e-13
	ACCS	ENSG00000110455.13	6.335	22.579	-1.685	3.66e-09
	ACHE	ENSG00000087085.13	0.535	3.76	-1.633	0.00393
	ACKR1	ENSG00000213088.9	2.94	165.615	-5.402	3.55e-19
	ACOT13	ENSG00000112304.10	17.615	7.97	1.053	2.71e-06
	ACOT4	ENSG00000177465.4	2.645	0.43	1.35	4.05e-06
	ACOT7	ENSG00000097021.19	52.35	18.939	1.42	9.34e-06
	ACOX2	ENSG00000168306.12	0.775	22.4	-3.721	1.25e-20
	ACPP	ENSG00000014257.15	4.54	0.37	2.016	0.000224
	ACSL1	ENSG00000151726.13	22.295	59.511	-1.377	0.0076
	ACSL3	ENSG00000123983.13	40.235	19.2	1.03	0.00642
	ACSM1	ENSG00000166743.9	0.245	2.09	-1.311	5.39e-19
	ACSM3	ENSG00000005187.11	1.65	20.89	-3.046	3.55e-08
	ACSM5	ENSG00000183549.10	0.11	1.47	-1.154	4.72e-30
	ACSS3	ENSG00000111058.7	0.23	11.05	-3.292	1.44e-24
	ACTA2	ENSG00000107796.12	64.464	3368.05	-5.685	2.38e-16
	ACTA2-AS1	ENSG00000180139.11	0.28	43.35	-5.115	4.12e-61
	ACTC1	ENSG00000159251.6	0.09	3.96	-2.186	2.45e-17
	ACTG2	ENSG00000163017.13	3.445	624.041	-7.136	1.35e-17
	ACTL6A	ENSG00000136518.16	82.962	30.239	1.426	3.11e-10
	ACVR2B-AS1	ENSG00000229589.1	0.28	1.63	-1.039	4.09e-13
	ACVRL1	ENSG00000139567.12	3.615	36.259	-3.013	3.78e-29
	ADAM11	ENSG00000073670.13	0.25	1.52	-1.011	1.39e-09
	ADAM22	ENSG00000008277.14	0.455	2.81	-1.389	2.3e-08
	ADAM33	ENSG00000149451.17	0.925	175.824	-6.521	2.99e-55
	ADAM8	ENSG00000151651.15	19.189	3.41	2.195	0.000194
	ADAMDEC1	ENSG00000134028.14	3.145	0.09	1.927	0.000299
	ADAMTS1	ENSG00000154734.14	3.465	75.431	-4.097	1.08e-18
	ADAMTS10	ENSG00000142303.13	1.505	29.59	-3.61	3.78e-26
	ADAMTS12	ENSG00000151388.10	0.49	2.81	-1.354	0.00021
	ADAMTS19	ENSG00000145808.8	0	3.07	-2.025	1.48e-21
	ADAMTS2	ENSG00000087116.13	3.13	16.31	-2.067	9.21e-06
	ADAMTS4	ENSG00000158859.9	1.025	7.42	-2.056	1.27e-11
	ADAMTS5	ENSG00000154736.5	0.14	6.83	-2.78	4.09e-44
	ADAMTS7	ENSG00000136378.14	1.11	6.68	-1.864	4.31e-05
	ADAMTS7P4	ENSG00000218052.5	0.37	1.8	-1.031	8.24e-11
	ADAMTS8	ENSG00000134917.9	0.085	2.41	-1.652	2.02e-14
	ADAMTS9	ENSG00000163638.13	1.545	21.95	-3.173	6.36e-15
	ADAMTS9-AS1	ENSG00000241158.5	0.065	7.06	-2.92	6.62e-52
	ADAMTS9-AS2	ENSG00000241684.5	0.03	6.42	-2.849	7.8e-94
	ADAMTSL1	ENSG00000178031.15	0.24	5.41	-2.37	3.42e-17
	ADAMTSL3	ENSG00000156218.12	0.6	2.99	-1.318	4.12e-05
	ADAMTSL4	ENSG00000143382.13	6.294	35.49	-2.323	4.64e-05
	ADAMTSL5	ENSG00000185761.10	4.265	26.829	-2.402	5.62e-11
	ADARB1	ENSG00000197381.15	2.675	12.93	-1.922	1.38e-12
	ADCK3	ENSG00000163050.16	16.15	35.419	-1.086	0.000231
	ADCY1	ENSG00000164742.14	0.42	1.93	-1.045	3.37e-06
	ADCY10P1	ENSG00000161912.17	0.755	4.13	-1.547	8.35e-09
	ADCY2	ENSG00000078295.15	0.11	6.99	-2.848	2.26e-18
	ADCY3	ENSG00000138031.14	37.496	76.962	-1.018	2.33e-05
	ADCY4	ENSG00000129467.13	2.1	43.779	-3.852	6.53e-43
	ADCY5	ENSG00000173175.14	0.36	11.62	-3.214	8.22e-16
	ADCY6	ENSG00000174233.11	10.825	34.801	-1.598	7.67e-06
	ADCYAP1R1	ENSG00000078549.14	0.035	3.9	-2.243	5.1e-31
	ADD1	ENSG00000087274.16	72.874	189.466	-1.366	1.36e-12
	ADGRA2	ENSG00000020181.17	1.875	46.911	-4.059	5.51e-25
	ADGRB1	ENSG00000181790.10	0.2	2.46	-1.528	9.27e-09
	ADGRB3	ENSG00000135298.13	0.01	1.09	-1.049	3.24e-44
	ADGRD1	ENSG00000111452.12	0.16	18.02	-4.035	5.31e-61
	ADGRE5	ENSG00000123146.19	22.64	65.848	-1.5	0.000123
	ADGRF1	ENSG00000153292.15	6.395	0.12	2.723	0.00382
	ADGRF4	ENSG00000153294.11	5.65	0.14	2.544	0.0013
	ADGRF5	ENSG00000069122.18	1.295	11.78	-2.477	1.04e-16
	ADGRG1	ENSG00000205336.11	84.512	30.45	1.443	8.84e-06
	ADGRG5	ENSG00000159618.15	1.72	0.19	1.193	2.78e-05
	ADGRL1	ENSG00000072071.16	5.155	16.04	-1.469	7.36e-06
	ADGRL3	ENSG00000150471.15	0.215	3.91	-2.015	3.9e-12
	ADGRL4	ENSG00000162618.12	2.515	16.44	-2.311	7.15e-16
	ADH1B	ENSG00000196616.12	0.03	58.61	-5.855	8.5e-58
	ADHFE1	ENSG00000147576.15	2.75	11.28	-1.711	1.14e-13
	ADIRF	ENSG00000148671.13	101.56	400.233	-1.968	0.00218
	ADIRF-AS1	ENSG00000272734.1	3.7	23.4	-2.376	2.12e-08
	ADK	ENSG00000156110.13	37.339	11.53	1.613	2.02e-07
	ADM2	ENSG00000128165.8	1.57	0.08	1.251	0.00064
	ADM5	ENSG00000224420.3	0.835	3.09	-1.156	4.85e-05
	ADORA2B	ENSG00000170425.3	8.855	1.55	1.95	1.05e-06
	ADPRM	ENSG00000170222.11	5.53	14.34	-1.232	1.22e-12
	ADRA1D	ENSG00000171873.7	0.05	5.59	-2.65	5.72e-46
	ADRA2A	ENSG00000150594.6	0.94	33.46	-4.151	4.64e-20
	ADRA2C	ENSG00000184160.7	1.695	54.221	-4.357	7.09e-16
	AEBP1	ENSG00000106624.8	50.815	492.608	-3.252	1.97e-07
	AF186192.1	ENSG00000254533.1	0	1.36	-1.239	3.36e-28
	AF186192.5	ENSG00000255085.8	0.05	1.21	-1.074	3.45e-13
	AFAP1L1	ENSG00000157510.13	2.045	5.1	-1.002	0.00318
	AFF1	ENSG00000172493.20	8.035	20.75	-1.267	1.73e-06
	AFF3	ENSG00000144218.18	0.14	3.05	-1.829	1.2e-26
	AGAP11	ENSG00000271880.1	0.265	8.36	-2.887	1.11e-34
	AGAP3	ENSG00000133612.18	42.061	107.12	-1.328	2.3e-10
	AGAP4	ENSG00000188234.13	5.51	15.54	-1.345	5.69e-10
	AGAP5	ENSG00000172650.12	2.3	6.22	-1.129	1.9e-08
	AGAP6	ENSG00000204149.9	7.58	22.079	-1.428	2.62e-07
	AGAP9	ENSG00000204172.11	4.185	13.74	-1.507	4.99e-06
	AGER	ENSG00000204305.13	4.16	11.61	-1.289	1.21e-07
	AGFG2	ENSG00000106351.12	11.82	25.189	-1.031	3.15e-06
	AGMAT	ENSG00000116771.5	1.555	0.21	1.078	4.34e-06
	AGPAT4	ENSG00000026652.13	1.83	6.9	-1.481	9.58e-06
	AGPAT9	ENSG00000138678.10	1.43	5.1	-1.328	0.000326
	AGRN	ENSG00000188157.13	84.298	25.479	1.688	2.3e-09
	AGT	ENSG00000135744.7	0.285	3.42	-1.782	5.83e-07
	AGTR1	ENSG00000144891.17	0.05	3.01	-1.933	8.17e-42
	AGTRAP	ENSG00000177674.15	94.385	39.27	1.244	1.3e-06
	AHCYL2	ENSG00000158467.16	4.3	10.65	-1.136	0.000971
	AHDC1	ENSG00000126705.13	8.53	20.11	-1.147	0.000196
	AHI1	ENSG00000135541.20	6.115	23.71	-1.796	2.75e-09
	AHNAK	ENSG00000124942.13	75.58	219.944	-1.529	0.000152
	AHSA2	ENSG00000173209.22	20.5	61.048	-1.529	7.78e-08
	AIM1	ENSG00000112297.14	16.151	1.63	2.705	4.61e-07
	AIM1L	ENSG00000176092.13	22.65	0.23	4.265	3.24e-10
	AIM2	ENSG00000163568.13	9.78	0.44	2.904	0.000149
	AJ011932.1	ENSG00000274248.1	0.05	1.97	-1.5	1.49e-30
	AJAP1	ENSG00000196581.10	0.07	1.38	-1.153	1.02e-05
	AK4	ENSG00000162433.14	16	4.73	1.569	0.0022
	AK4P1	ENSG00000263535.1	2.7	0.68	1.139	0.00554
	AKAP12	ENSG00000131016.16	1.155	24.721	-3.577	1.58e-10
	AKAP17A	ENSG00000197976.10	23.11	47.481	-1.008	0.000163
	AKAP2	ENSG00000241978.9	4.16	25.08	-2.338	1.83e-08
	AKAP6	ENSG00000151320.10	0.33	2.33	-1.324	1.07e-14
	AKAP8L	ENSG00000011243.17	36.835	76.04	-1.026	2.35e-13
	AKNA	ENSG00000106948.16	10.95	38.821	-1.737	8.04e-10
	AKT3	ENSG00000117020.16	1.935	25.251	-3.161	4.95e-16
	AL158801.1	ENSG00000279392.1	5.02	0.24	2.279	3.49e-13
	AL442127.1	ENSG00000278371.2	0	44.47	-5.507	1.42e-07
	AL450992.2	ENSG00000234614.1	6.06	0.42	2.314	1.35e-05
	AL590762.11	ENSG00000213018.2	0.09	1.38	-1.127	7.15e-20
	ALDH1A1	ENSG00000165092.12	10.755	117.14	-3.329	0.000295
	ALDH1A2	ENSG00000128918.14	1.475	49.148	-4.341	4.85e-13
	ALDH1L2	ENSG00000136010.13	0.465	3	-1.449	0.000383
	ALDH3B2	ENSG00000132746.14	17.31	0.34	3.772	4.35e-05
	ALG1L	ENSG00000189366.9	28.17	1.79	3.386	7.71e-10
	ALG3	ENSG00000214160.9	64.48	27.179	1.216	1.73e-09
	ALOX12-AS1	ENSG00000215067.9	2.845	9.01	-1.38	1.52e-13
	ALYREF	ENSG00000183684.7	122.874	48.19	1.332	1.31e-10
	AMIGO1	ENSG00000181754.6	1.275	3.57	-1.006	5.92e-05
	AMIGO2	ENSG00000139211.6	4.665	14.06	-1.411	0.00698
	AMMECR1	ENSG00000101935.9	8.005	2.55	1.343	7.46e-07
	AMPD2	ENSG00000116337.15	16.45	52.319	-1.611	4.23e-11
	AMPH	ENSG00000078053.16	0.23	6.17	-2.543	1.94e-24
	AMT	ENSG00000145020.14	5.685	29.9	-2.209	2.51e-12
	AMY2A	ENSG00000243480.7	0	1.24	-1.163	2.79e-42
	AMY2B	ENSG00000240038.6	4.42	29.219	-2.479	7.2e-10
	AMZ2P1	ENSG00000214174.8	4.12	17.73	-1.871	5.69e-07
	ANAPC11	ENSG00000141552.17	213.782	91.303	1.218	5.04e-09
	ANG	ENSG00000214274.9	7.9	43.609	-2.325	4.89e-08
	ANGPT1	ENSG00000154188.9	0.24	3.01	-1.693	5.33e-15
	ANGPT4	ENSG00000101280.7	0.01	2.35	-1.73	8.33e-54
	ANGPTL1	ENSG00000116194.12	0.09	11.94	-3.569	6.01e-49
	ANGPTL2	ENSG00000136859.9	6.84	46.759	-2.607	1.09e-10
	ANK2	ENSG00000145362.16	0.415	12.72	-3.277	7.52e-33
	ANKAR	ENSG00000151687.14	0.96	4.76	-1.555	1.14e-19
	ANKDD1A	ENSG00000166839.16	1.79	6.61	-1.448	2.29e-11
	ANKEF1	ENSG00000132623.15	3.28	0.56	1.456	1.97e-08
	ANKMY1	ENSG00000144504.15	4.945	11.65	-1.089	0.000141
	ANKRA2	ENSG00000164331.9	10.52	24.48	-1.145	1.32e-07
	ANKRD10	ENSG00000088448.14	41.2	129.229	-1.626	9.45e-05
	ANKRD10-IT1	ENSG00000229152.2	2.5	14.55	-2.151	3.43e-06
	ANKRD13B	ENSG00000198720.12	4.015	15.54	-1.722	6.48e-05
	ANKRD18A	ENSG00000180071.18	1.95	0.08	1.45	0.00777
	ANKRD18B	ENSG00000230453.9	2.22	0.01	1.673	0.00636
	ANKRD22	ENSG00000152766.5	12.73	0.27	3.434	1.03e-07
	ANKRD23	ENSG00000163126.14	1.235	4.89	-1.398	3.36e-18
	ANKRD29	ENSG00000154065.16	4.715	16.91	-1.648	0.00073
	ANKRD35	ENSG00000198483.12	2.175	8.55	-1.589	0.00183
	ANKRD36B	ENSG00000196912.12	2.94	9.87	-1.464	1.39e-08
	ANKRD40	ENSG00000154945.6	11.415	24.18	-1.02	4.76e-05
	ANKRD42	ENSG00000137494.13	2.975	7.31	-1.064	2.59e-05
	ANKRD44	ENSG00000065413.16	2.075	8.48	-1.624	6.25e-07
	ANKRD53	ENSG00000144031.11	0.2	3.21	-1.811	9.27e-33
	ANKRD6	ENSG00000135299.16	3.13	8.07	-1.135	0.000252
	ANKS1B	ENSG00000185046.18	0.47	2.54	-1.268	0.000204
	ANKS3	ENSG00000168096.14	9.895	25.01	-1.255	9.63e-11
	ANKZF1	ENSG00000163516.13	23.031	57.591	-1.286	2.79e-07
	ANLN	ENSG00000011426.10	28.5	0.44	4.357	5.38e-35
	ANO2	ENSG00000047617.14	0.33	3.81	-1.855	2.51e-28
	ANO4	ENSG00000151572.16	0.13	1.4	-1.087	1.56e-10
	ANO9	ENSG00000185101.12	15.48	1.67	2.626	7.03e-08
	ANTXR1	ENSG00000169604.19	14.455	54.39	-1.842	0.00017
	ANTXR2	ENSG00000163297.16	5.95	68.18	-3.315	4.52e-13
	ANXA1	ENSG00000135046.13	648.426	158.319	2.027	0.00481
	ANXA2	ENSG00000182718.16	1612.07	640.12	1.331	3.29e-07
	ANXA2P2	ENSG00000231991.4	31.01	4.83	2.457	4.27e-10
	ANXA3	ENSG00000138772.12	52.014	6.51	2.819	1.28e-06
	ANXA6	ENSG00000197043.13	28.879	190.084	-2.677	2.04e-10
	ANXA8	ENSG00000265190.6	153.585	0.37	6.818	5.42e-06
	ANXA8L1	ENSG00000264230.7	94.431	0.41	6.081	4.53e-05
	AOC3	ENSG00000131471.6	1.42	34.789	-3.886	2.4e-25
	AOC4P	ENSG00000260105.6	0.02	1.29	-1.167	1.04e-23
	AOX1	ENSG00000138356.13	0.4	15.96	-3.599	4.74e-32
	AP000251.3	ENSG00000237594.2	2.18	0	1.669	5.29e-10
	AP000347.2	ENSG00000272578.5	0.905	4.09	-1.418	9.28e-09
	AP000349.2	ENSG00000280178.1	14.155	0	3.922	9.82e-08
	AP000442.1	ENSG00000255139.1	0.82	3.52	-1.312	2.31e-09
	AP000473.5	ENSG00000228798.1	0.315	8.4	-2.838	2.99e-17
	AP000473.8	ENSG00000270093.1	0.09	2.9	-1.839	4.82e-24
	AP000695.4	ENSG00000233818.1	1.09	0	1.064	2.65e-06
	AP000892.6	ENSG00000280143.1	1.92	35.111	-3.628	3.8e-21
	AP001046.5	ENSG00000237989.1	2.05	0.38	1.144	0.00225
	AP001062.7	ENSG00000184441.4	0.74	3.47	-1.361	7.73e-12
	AP001189.4	ENSG00000236304.1	0.03	1.68	-1.38	8.51e-41
	AP001347.6	ENSG00000224905.6	0.615	3.23	-1.389	5.57e-08
	AP1M2	ENSG00000129354.11	62.154	1.18	4.856	1.07e-29
	AP1S1	ENSG00000106367.13	59.661	27.68	1.081	1.07e-07
	AP1S2	ENSG00000182287.13	10.29	23.9	-1.141	0.000768
	AP1S3	ENSG00000152056.16	3.73	0.39	1.767	1.09e-06
	AP2A2	ENSG00000183020.13	22.825	57.472	-1.295	3.67e-07
	AP2S1	ENSG00000042753.11	204.775	80.392	1.338	5.21e-13
	APBA1	ENSG00000107282.7	0.71	3.1	-1.262	5.09e-10
	APBB1	ENSG00000166313.18	3.79	67.639	-3.841	1.39e-19
	APBB2	ENSG00000163697.16	4.7	21.13	-1.957	1.22e-08
	APBB3	ENSG00000113108.17	10.01	43.419	-2.012	2.02e-12
	APCDD1	ENSG00000154856.12	14.08	56.41	-1.929	1.75e-05
	APEX2	ENSG00000169188.4	21.974	8.98	1.203	1.36e-12
	APH1B	ENSG00000138613.13	3.07	8	-1.145	3.79e-08
	APITD1	ENSG00000175279.21	27.765	10.32	1.345	4.27e-11
	APITD1-CORT	ENSG00000251503.7	2.705	0.76	1.074	8.02e-06
	APOBEC3A	ENSG00000128383.12	4.699	0.37	2.056	0.00738
	APOBEC3B	ENSG00000179750.15	31.49	0.3	4.643	1.46e-15
	APOBR	ENSG00000184730.10	3.455	0.85	1.268	1.17e-05
	APOC1	ENSG00000130208.9	115.044	20.659	2.422	1.27e-05
	APOC2	ENSG00000234906.8	4.79	0.41	2.038	0.000383
	APOC4-APOC2	ENSG00000224916.8	5.749	0.31	2.365	0.000229
	APOD	ENSG00000189058.8	3.68	525.227	-6.813	8.8e-24
	APOL1	ENSG00000100342.20	144.366	33.011	2.096	5.61e-05
	APOL6	ENSG00000221963.5	9.475	4.21	1.008	0.00128
	APOLD1	ENSG00000178878.12	2.485	20.639	-2.634	1.38e-17
	APOO	ENSG00000184831.13	30.865	11.58	1.341	1.24e-13
	APPL2	ENSG00000136044.11	19.13	39.659	-1.014	0.00075
	AQP1	ENSG00000240583.10	15	221.981	-3.801	5.47e-22
	AQP3	ENSG00000165272.14	329.445	6.16	5.528	2.31e-05
	AQP7	ENSG00000165269.12	0.17	2.28	-1.487	0.000195
	AR	ENSG00000169083.15	0.23	18.539	-3.99	2.02e-26
	ARAP1-AS1	ENSG00000256007.1	12.495	0	3.754	0.000114
	ARAP3	ENSG00000120318.15	7.78	21.23	-1.34	9.93e-05
	ARF6	ENSG00000165527.6	68.771	23.24	1.525	9.17e-10
	ARGLU1	ENSG00000134884.13	61.409	149.447	-1.269	1.63e-06
	ARHGAP10	ENSG00000071205.11	7.495	28.809	-1.811	5.39e-11
	ARHGAP11A	ENSG00000198826.10	10.9	0.65	2.85	9.76e-20
	ARHGAP11B	ENSG00000187951.10	6.145	0.9	1.911	2.14e-11
	ARHGAP20	ENSG00000137727.12	0.11	2.66	-1.721	9.74e-32
	ARHGAP21	ENSG00000107863.16	16.705	34.84	-1.017	0.00548
	ARHGAP28	ENSG00000088756.12	0.34	3.99	-1.897	3.68e-11
	ARHGAP29	ENSG00000137962.12	2.18	9.6	-1.737	0.00209
	ARHGAP31	ENSG00000031081.10	1.08	5.53	-1.65	1.55e-13
	ARHGAP33	ENSG00000004777.18	7.35	28.889	-1.84	0.00016
	ARHGAP4	ENSG00000089820.15	54.949	19.58	1.443	0.00848
	ARHGAP44	ENSG00000006740.16	0.645	6.37	-2.164	1.85e-06
	ARHGAP6	ENSG00000047648.21	0.27	10.89	-3.227	1.36e-39
	ARHGAP8	ENSG00000241484.9	14.825	1.77	2.514	1.39e-08
	ARHGEF10	ENSG00000104728.15	5.19	17.52	-1.581	2.19e-08
	ARHGEF10L	ENSG00000074964.16	15.095	38.12	-1.281	2.69e-05
	ARHGEF15	ENSG00000198844.10	0.99	13.57	-2.872	1.27e-28
	ARHGEF16	ENSG00000130762.14	26.655	0.74	3.99	2.14e-16
	ARHGEF17	ENSG00000110237.3	6.55	59.461	-3.001	5.43e-16
	ARHGEF25	ENSG00000240771.6	3.625	81.86	-4.163	6.12e-27
	ARHGEF26	ENSG00000114790.12	3.2	11.11	-1.528	6.16e-05
	ARHGEF26-AS1	ENSG00000243069.7	0.11	1.29	-1.045	0.000194
	ARHGEF35	ENSG00000213214.4	12.685	1.88	2.248	0.000282
	ARHGEF39	ENSG00000137135.17	8.065	3.12	1.138	1.49e-06
	ARHGEF40	ENSG00000165801.9	9.935	52.359	-2.287	2.14e-11
	ARHGEF5	ENSG00000050327.14	18.795	4.39	1.877	3.69e-09
	ARHGEF6	ENSG00000129675.15	2.07	10.91	-1.956	1.84e-10
	ARHGEF7	ENSG00000102606.17	14.73	43.809	-1.51	7e-09
	ARID5A	ENSG00000196843.15	12.845	42.789	-1.661	2.89e-09
	ARID5B	ENSG00000150347.14	7.83	24.97	-1.556	8.84e-09
	ARL10	ENSG00000175414.6	1.29	5.75	-1.56	1.07e-12
	ARL2	ENSG00000213465.7	72.614	156.888	-1.101	0.000299
	ARL6IP1	ENSG00000170540.14	158.105	58.032	1.43	7.37e-07
	ARMC12	ENSG00000157343.8	0.15	1.49	-1.115	1.72e-23
	ARMCX1	ENSG00000126947.11	1.93	32.17	-3.501	2.21e-21
	ARMCX2	ENSG00000184867.13	4.915	36.569	-2.667	7.74e-07
	ARMCX3	ENSG00000102401.19	15.64	41.691	-1.359	0.000213
	ARMCX4	ENSG00000196440.11	2.485	16.66	-2.341	1.82e-12
	ARNT	ENSG00000143437.20	13.61	39.281	-1.463	4.1e-09
	ARNTL	ENSG00000133794.17	6.655	15.45	-1.104	3.12e-06
	ARNTL2	ENSG00000029153.14	13.404	0.74	3.049	7.77e-12
	ARPC3	ENSG00000111229.15	390.979	178.947	1.123	5.02e-19
	ARPC4-TTLL3	ENSG00000250151.9	3.38	13.32	-1.709	9.7e-07
	ARPC5	ENSG00000162704.15	178.334	85.259	1.056	8.22e-08
	ARPC5L	ENSG00000136950.13	80.1	25.451	1.616	2.94e-16
	ARRB1	ENSG00000137486.16	4.73	12.43	-1.229	0.00011
	ART3	ENSG00000156219.16	0.235	2.89	-1.655	7.65e-06
	ART5	ENSG00000167311.13	0.14	5.48	-2.507	2.89e-19
	AS3MT	ENSG00000214435.7	2.035	7.59	-1.501	0.00684
	ASAP3	ENSG00000088280.18	9.65	38.289	-1.883	2.39e-07
	ASCL2	ENSG00000183734.4	4.95	0.73	1.782	0.00509
	ASF1B	ENSG00000105011.8	48.384	0.45	5.09	1.08e-44
	ASIC2	ENSG00000108684.14	0.02	1.56	-1.328	1.64e-15
	ASIC3	ENSG00000213199.7	1.27	11.51	-2.462	6.12e-14
	ASMTL	ENSG00000169093.14	16.22	35.041	-1.066	0.00473
	ASPA	ENSG00000108381.10	0.06	4.21	-2.297	2.89e-45
	ASPM	ENSG00000066279.16	12.885	0.05	3.725	2.37e-33
	ASPN	ENSG00000106819.11	2.07	26.761	-3.177	6.5e-09
	ASXL3	ENSG00000141431.9	0.02	1.35	-1.204	6.54e-26
	ATAD2	ENSG00000156802.12	21.81	3.36	2.387	1.92e-17
	ATAD5	ENSG00000176208.8	2.505	0.75	1.002	1.74e-08
	ATF5	ENSG00000169136.8	36.111	15.14	1.201	2.05e-07
	ATG16L2	ENSG00000168010.10	15.18	47.811	-1.593	9.48e-07
	ATG2B	ENSG00000066739.11	3.28	11.4	-1.535	9.16e-08
	ATL1	ENSG00000198513.11	2.035	6.09	-1.224	2.82e-06
	ATM	ENSG00000149311.17	5.495	18.75	-1.604	2.73e-06
	ATN1	ENSG00000111676.14	47.53	183.227	-1.925	1.03e-10
	ATOH8	ENSG00000168874.12	0.835	45.771	-4.672	5.41e-34
	ATP1A1	ENSG00000163399.15	362.892	125.078	1.529	8.7e-12
	ATP1A1-AS1	ENSG00000203865.9	1.23	3.89	-1.133	4.27e-09
	ATP1A2	ENSG00000018625.14	0.05	6.63	-2.861	4.2e-43
	ATP1B1	ENSG00000143153.12	95.481	28.61	1.704	0.000287
	ATP1B2	ENSG00000129244.8	0.21	8.71	-3.004	7.42e-48
	ATP1B3	ENSG00000069849.10	317.793	103.83	1.605	1.97e-05
	ATP2A1-AS1	ENSG00000260442.5	4.48	0.71	1.68	1.96e-08
	ATP2B4	ENSG00000058668.14	30.245	63.491	-1.045	4.53e-06
	ATP5E	ENSG00000124172.9	98.992	44.851	1.125	1.07e-08
	ATP5G1	ENSG00000159199.13	247.356	113.432	1.118	4.24e-10
	ATP5G1P4	ENSG00000227440.1	1.725	0	1.446	2.1e-08
	ATP5J2	ENSG00000241468.7	666.817	275.688	1.271	1.26e-18
	ATP6V0B	ENSG00000117410.13	184.7	82.441	1.154	1.02e-10
	ATP6V1G2	ENSG00000213760.10	0.32	1.75	-1.059	3.82e-13
	ATP8A1	ENSG00000124406.16	1.3	3.65	-1.016	0.000169
	ATP8B2	ENSG00000143515.16	3.365	56.68	-3.724	8.83e-17
	ATP8B4	ENSG00000104043.14	0.765	3.35	-1.301	1.89e-14
	ATP9B	ENSG00000166377.19	8.075	20.7	-1.258	7.05e-09
	ATPIF1	ENSG00000130770.17	332.889	133.861	1.308	8.37e-12
	ATXN2	ENSG00000204842.14	16.56	44.151	-1.362	4.24e-09
	ATXN7	ENSG00000163635.17	4.705	11.65	-1.149	0.000237
	AUNIP	ENSG00000127423.10	6.025	0.23	2.514	9.46e-35
	AURKA	ENSG00000087586.17	25.17	1.14	3.612	2.24e-36
	AURKAIP1	ENSG00000175756.13	157.525	76.701	1.029	1.55e-07
	AURKB	ENSG00000178999.12	56.166	0.41	5.341	3.67e-58
	AVPR1A	ENSG00000166148.3	0.26	3.82	-1.936	2.22e-31
	AVPR2	ENSG00000126895.13	0.23	3.73	-1.943	2.45e-12
	AXIN2	ENSG00000168646.12	0.995	13.26	-2.838	1.34e-09
	AXL	ENSG00000167601.11	6.745	40.059	-2.406	1.06e-06
	AZIN1-AS1	ENSG00000253320.5	1.945	5.45	-1.131	0.00336
	AZIN2	ENSG00000142920.16	1.735	8.49	-1.795	7.79e-08
	B3GNT3	ENSG00000179913.10	9.83	0.73	2.646	0.00378
	B3GNT5	ENSG00000176597.11	27.07	3.81	2.545	1.3e-07
	B3GNT7	ENSG00000156966.6	2.97	0.9	1.063	0.00171
	B4GALNT4	ENSG00000182272.11	3.095	15.09	-1.974	0.00071
	B4GAT1	ENSG00000174684.6	7.82	25.74	-1.6	2.55e-11
	BACE1	ENSG00000186318.16	7.185	19.601	-1.332	2.31e-06
	BACE1-AS	ENSG00000278768.1	3.26	9.44	-1.293	4.08e-12
	BAG2	ENSG00000112208.11	2.325	10.95	-1.846	6.33e-08
	BAHCC1	ENSG00000266074.8	2.18	8.76	-1.618	1.48e-06
	BAIAP2L1	ENSG00000006453.13	29.915	3.37	2.823	1.05e-21
	BAK1	ENSG00000030110.12	36.334	9.23	1.868	5.06e-14
	BARX2	ENSG00000043039.6	12.215	0.08	3.613	0.00128
	BATF	ENSG00000156127.6	8.91	2.13	1.663	0.000175
	BATF2	ENSG00000168062.9	5.81	1.7	1.335	0.00227
	BAX	ENSG00000087088.19	161.215	65.762	1.281	1.95e-12
	BAZ1A	ENSG00000198604.10	25.16	11.63	1.05	1.9e-05
	BAZ2A	ENSG00000076108.11	18.605	46.09	-1.264	0.000357
	BBOX1-AS1	ENSG00000254560.5	2.77	0	1.915	0.00429
	BBS1	ENSG00000174483.19	8.095	32.549	-1.883	3.31e-11
	BBS2	ENSG00000125124.11	15.395	64.681	-2.002	9.19e-14
	BBS4	ENSG00000140463.13	7.895	23.15	-1.441	4.45e-07
	BBS5	ENSG00000163093.11	1.88	9.47	-1.862	8.09e-13
	BCAN	ENSG00000132692.18	0.05	1.81	-1.42	7.23e-24
	BCHE	ENSG00000114200.9	0.15	14	-3.705	4.18e-28
	BCL10	ENSG00000142867.12	14.13	5.9	1.133	4.03e-06
	BCL11A	ENSG00000119866.20	13.055	1.76	2.348	0.000136
	BCL2	ENSG00000171791.11	1.67	12.71	-2.36	4.5e-11
	BCL2A1	ENSG00000140379.7	5.435	0.95	1.722	3.38e-05
	BCL2L12	ENSG00000126453.9	47.31	13.89	1.698	1.42e-19
	BCL2L14	ENSG00000121380.12	1.31	0.09	1.084	0.00455
	BCL6	ENSG00000113916.17	21.599	121.548	-2.439	3.62e-10
	BCL9L	ENSG00000186174.12	13.96	31.99	-1.141	0.00929
	BCO2	ENSG00000197580.11	1.22	4.17	-1.22	1.46e-07
	BDH1	ENSG00000161267.11	33.434	5.34	2.441	7.65e-06
	BDH2	ENSG00000164039.14	24.875	61.879	-1.281	2.27e-06
	BEAN1-AS1	ENSG00000261656.5	0.1	1.35	-1.095	4.55e-26
	BEGAIN	ENSG00000183092.15	0.49	2.14	-1.075	6.52e-05
	BEND5	ENSG00000162373.12	0.56	12.54	-3.118	1.06e-05
	BEND7	ENSG00000165626.16	1.68	8.16	-1.773	0.00613
	BEST1	ENSG00000167995.15	0.975	7.88	-2.169	9.4e-27
	BEX1	ENSG00000133169.5	0.05	3.04	-1.944	2.45e-10
	BEX4	ENSG00000102409.9	7.705	64.551	-2.913	1.98e-05
	BEX5	ENSG00000184515.10	0.535	4.68	-1.888	0.00307
	BHLHB9	ENSG00000198908.11	1.555	4.14	-1.008	6.26e-05
	BHLHE22	ENSG00000180828.2	0.25	1.81	-1.169	5.83e-10
	BHMT2	ENSG00000132840.9	0.24	7.36	-2.753	1.73e-10
	BICC1	ENSG00000122870.11	0.73	5.21	-1.844	3.03e-07
	BID	ENSG00000015475.18	35.73	7.95	2.037	3.46e-17
	BIK	ENSG00000100290.2	15.715	0.28	3.707	3.75e-10
	BIN1	ENSG00000136717.14	19.77	59.001	-1.531	3.28e-06
	BIRC5	ENSG00000089685.14	37.016	0.26	4.915	9.37e-53
	BIVM	ENSG00000134897.13	6.11	13.72	-1.05	6.08e-06
	BLACAT1	ENSG00000281406.1	1.415	0.13	1.096	0.00541
	BLM	ENSG00000197299.10	9.78	0.49	2.855	4.55e-37
	BLNK	ENSG00000095585.16	11.95	0.81	2.839	1.42e-05
	BLOC1S2	ENSG00000196072.11	51.085	20.89	1.251	1.27e-06
	BLOC1S5-TXNDC5	ENSG00000259040.4	7.465	16.26	-1.028	0.00597
	BMP4	ENSG00000125378.15	1.9	13.41	-2.313	1.43e-05
	BMP6	ENSG00000153162.8	0.495	3.33	-1.534	4.06e-06
	BMPER	ENSG00000164619.8	0.07	2.34	-1.642	3.73e-17
	BMX	ENSG00000102010.14	0.13	2.27	-1.533	1.03e-18
	BNC1	ENSG00000169594.12	12.655	0.12	3.608	0.000425
	BNC2	ENSG00000173068.17	0.26	13.06	-3.48	3.35e-37
	BOC	ENSG00000144857.14	2.38	39.65	-3.588	1.24e-09
	BOLA2	ENSG00000183336.7	19.115	4.7	1.819	7.56e-12
	BOLA2B	ENSG00000169627.7	158.88	37.46	2.056	1.06e-21
	BOLA3	ENSG00000163170.11	53.389	20.06	1.369	3.31e-12
	BOLA3-AS1	ENSG00000225439.2	0.48	3.63	-1.645	1.96e-07
	BORA	ENSG00000136122.15	7.82	1.58	1.773	3.49e-14
	BPI	ENSG00000101425.12	0.11	8	-3.019	8.62e-54
	BPNT1	ENSG00000162813.17	21.25	9.91	1.028	0.000126
	BRCA1	ENSG00000012048.19	11.365	1.77	2.158	1.1e-17
	BRCA2	ENSG00000139618.14	3.4	0.49	1.562	9.49e-08
	BRCC3	ENSG00000185515.14	17.84	7.14	1.211	9.35e-06
	BRI3BP	ENSG00000184992.10	10.265	1.29	2.298	1.06e-18
	BRIP1	ENSG00000136492.8	4.87	0.24	2.243	6.17e-23
	BRIX1	ENSG00000113460.12	44.16	19.401	1.146	9.08e-08
	BRMS1	ENSG00000174744.13	60.35	28.919	1.036	9.51e-14
	BRSK1	ENSG00000160469.16	0.805	4.96	-1.723	2.34e-05
	BRSK2	ENSG00000174672.15	0.215	2.48	-1.518	2.77e-09
	BSPRY	ENSG00000119411.10	11.365	0.29	3.261	2.27e-06
	BST1	ENSG00000109743.10	1.24	8.81	-2.131	2.7e-15
	BST2	ENSG00000130303.12	362.213	97.348	1.885	3.09e-05
	BTAF1	ENSG00000095564.13	6.595	24.13	-1.726	8.38e-07
	BTBD19	ENSG00000222009.8	1.265	13.55	-2.683	6.1e-19
	BTF3L4P2	ENSG00000213189.5	54.619	26.159	1.034	1.77e-07
	BTN2A1	ENSG00000112763.15	11.785	25.351	-1.043	0.000584
	BTNL9	ENSG00000165810.16	1.305	7.06	-1.806	7.34e-05
	BUB1	ENSG00000169679.14	13.71	0.39	3.404	1.15e-28
	BUB1B	ENSG00000156970.12	15.18	0.21	3.741	4.57e-30
	BVES	ENSG00000112276.13	0.53	2.09	-1.014	0.00107
	BX322557.10	ENSG00000215447.7	0.89	2.99	-1.078	1.4e-05
	BYSL	ENSG00000112578.9	21.285	9.67	1.062	1.07e-06
	BZRAP1	ENSG00000005379.15	7.47	39.639	-2.262	2.05e-07
	BZW2	ENSG00000136261.14	54.53	21.96	1.274	1.42e-07
	C10orf10	ENSG00000165507.8	14.385	133.038	-3.123	2.5e-12
	C10orf107	ENSG00000183346.6	0.06	1.27	-1.099	1.26e-10
	C10orf128	ENSG00000204161.13	2.29	17.15	-2.464	1.33e-16
	C10orf32	ENSG00000166275.15	8.405	23.87	-1.403	2.2e-12
	C10orf35	ENSG00000171224.8	13.47	2.45	2.068	8.17e-16
	C10orf54	ENSG00000107738.19	27.29	62.27	-1.161	5.59e-05
	C11orf30	ENSG00000158636.16	5.82	12.82	-1.019	0.00191
	C11orf68	ENSG00000175573.6	25.114	57.519	-1.164	2.1e-09
	C11orf80	ENSG00000173715.15	20.574	6.38	1.548	0.000805
	C11orf85	ENSG00000168070.11	1.33	0	1.22	0.00287
	C11orf95	ENSG00000188070.9	2.76	16.86	-2.248	2.1e-17
	C11orf96	ENSG00000187479.5	6.355	378.066	-5.688	1.31e-22
	C11orf98	ENSG00000278615.4	102.849	49.721	1.034	1.08e-10
	C12orf49	ENSG00000111412.5	16.125	5.26	1.452	2.41e-15
	C12orf56	ENSG00000185306.12	2.335	0.07	1.64	0.00777
	C12orf57	ENSG00000111678.10	198.809	420.948	-1.078	0.000542
	C14orf132	ENSG00000227051.5	1.78	12.47	-2.277	3.54e-09
	C14orf28	ENSG00000179476.7	1.765	5.68	-1.273	4.41e-14
	C14orf37	ENSG00000139971.15	0.4	2.37	-1.267	1.15e-12
	C14orf80	ENSG00000185347.17	26.5	6.55	1.865	4.12e-16
	C15orf48	ENSG00000166920.10	70.56	0.84	5.281	5.8e-13
	C15orf52	ENSG00000188549.12	4.405	17.31	-1.76	1.85e-05
	C15orf59	ENSG00000205363.5	0.57	6.94	-2.338	1.32e-07
	C16orf45	ENSG00000166780.10	2.335	55.36	-4.079	1.84e-16
	C16orf52	ENSG00000185716.11	5.565	14.48	-1.238	4.36e-09
	C16orf58	ENSG00000140688.16	33.649	84.301	-1.3	8.45e-07
	C16orf59	ENSG00000162062.14	13.23	0.55	3.199	1.29e-35
	C16orf74	ENSG00000154102.10	23.052	5.34	1.924	1.59e-05
	C16orf86	ENSG00000159761.14	1.145	6.41	-1.788	9.27e-16
	C16orf89	ENSG00000153446.15	0.21	5.9	-2.512	9.32e-06
	C17orf49	ENSG00000258315.5	112.645	55.691	1.003	3.61e-06
	C17orf51	ENSG00000212719.10	0.75	3.94	-1.497	1.45e-10
	C17orf53	ENSG00000125319.14	7.31	0.88	2.144	5.38e-26
	C17orf96	ENSG00000273604.1	2.965	0.83	1.115	0.000895
	C19orf33	ENSG00000167644.11	381.634	3.44	6.429	6.09e-11
	C19orf44	ENSG00000105072.8	2.99	8.26	-1.215	1.47e-09
	C19orf48	ENSG00000167747.13	84.386	23.23	1.817	5.14e-17
	C19orf57	ENSG00000132016.11	14.675	2.95	1.989	8.74e-05
	C19orf71	ENSG00000183397.5	1.16	3.32	-1	1.92e-05
	C1GALT1C1L	ENSG00000223658.6	0.25	1.8	-1.163	2.93e-07
	C1orf106	ENSG00000163362.10	56.053	0.25	5.512	4.03e-22
	C1orf112	ENSG00000000460.16	9.48	3.48	1.226	1.2e-09
	C1orf116	ENSG00000182795.12	16.025	0.07	3.992	1.82e-06
	C1orf123	ENSG00000162384.13	38.681	105.558	-1.425	4.11e-14
	C1orf210	ENSG00000253313.5	10.455	0.2	3.255	8.62e-10
	C1orf233	ENSG00000228594.3	8.425	0.91	2.303	8.51e-10
	C1orf53	ENSG00000203724.10	7.285	1.73	1.602	1.03e-09
	C1orf54	ENSG00000118292.8	10.265	24.58	-1.183	0.00225
	C1orf74	ENSG00000162757.4	5.02	0.61	1.903	1.03e-07
	C1orf95	ENSG00000203685.9	0.03	2.24	-1.653	1.26e-34
	C1QTNF1	ENSG00000173918.14	5.775	34.681	-2.397	9.74e-09
	C1QTNF2	ENSG00000145861.7	0.665	3.22	-1.342	9.96e-07
	C1QTNF4	ENSG00000172247.3	0.145	3.32	-1.916	1.7e-13
	C1QTNF5	ENSG00000223953.4	10.36	36.65	-1.729	0.00015
	C1QTNF7	ENSG00000163145.12	0.105	9.98	-3.313	6.74e-56
	C1R	ENSG00000159403.15	90.383	479.57	-2.395	6.3e-06
	C1RL	ENSG00000139178.10	16.48	41.679	-1.288	0.000113
	C1S	ENSG00000182326.14	68.22	416.391	-2.592	2.47e-06
	C2	ENSG00000166278.14	21.234	3.1	2.439	0.000546
	C20orf166-AS1	ENSG00000174403.15	0.06	3.22	-1.993	3.48e-45
	C20orf194	ENSG00000088854.12	2.3	11.28	-1.896	1.83e-12
	C20orf24	ENSG00000101084.16	167.706	45.079	1.872	2.52e-17
	C20orf96	ENSG00000196476.11	4.24	12.18	-1.331	0.000238
	C21orf2	ENSG00000160226.15	12.46	36.309	-1.471	5.18e-07
	C21orf33	ENSG00000160221.16	9.43	25.52	-1.346	0.00915
	C2orf40	ENSG00000119147.9	0.19	60.229	-5.685	3.02e-42
	C2orf54	ENSG00000172478.17	11.775	0.13	3.499	0.000693
	C2orf88	ENSG00000187699.10	0.95	11.65	-2.698	0.000132
	C3orf18	ENSG00000088543.14	1.095	12.68	-2.707	4.12e-21
	C3orf52	ENSG00000114529.12	7.855	0.65	2.424	6.03e-12
	C3orf70	ENSG00000187068.2	0.665	3.1	-1.3	3.72e-05
	C5orf30	ENSG00000181751.9	5.065	2	1.016	6.98e-05
	C5orf45	ENSG00000161010.14	10.16	41.679	-1.935	3.39e-17
	C5orf56	ENSG00000197536.10	5.78	16.31	-1.352	6.09e-05
	C5orf66-AS1	ENSG00000249082.2	9.42	0.14	3.192	0.00107
	C6orf132	ENSG00000188112.8	27.335	1.19	3.694	1.29e-12
	C6orf223	ENSG00000181577.15	2.01	0.05	1.519	0.00105
	C6orf3	ENSG00000255389.1	0.26	4.05	-2.003	9.22e-58
	C6orf48	ENSG00000204387.12	118.833	318.047	-1.413	4.34e-08
	C6orf49	ENSG00000278224.4	1.12	3.8	-1.179	8.93e-06
	C7	ENSG00000112936.18	0.17	107.649	-6.537	7.31e-38
	C8orf46	ENSG00000169085.11	0.15	3.04	-1.813	3.34e-23
	C8orf88	ENSG00000253250.2	0.415	16.45	-3.624	1.97e-18
	C9orf172	ENSG00000232434.2	1.195	3.64	-1.08	3.81e-06
	C9orf84	ENSG00000165181.16	1.19	0.07	1.033	3.09e-05
	C9orf9	ENSG00000165698.15	3.615	9.54	-1.191	1.6e-06
	CA2	ENSG00000104267.9	18.955	1.17	3.201	1.27e-05
	CA3	ENSG00000164879.6	0.39	3.14	-1.575	1.83e-16
	CA4	ENSG00000167434.9	0.08	4.68	-2.395	1.98e-34
	CA5B	ENSG00000169239.12	2.21	6.84	-1.288	1.65e-07
	CA9	ENSG00000107159.12	37.395	0.6	4.585	7.78e-08
	CAB39L	ENSG00000102547.18	2.47	14.31	-2.142	3.66e-12
	CABIN1	ENSG00000099991.16	19.365	42.771	-1.104	3.27e-06
	CABP1	ENSG00000157782.9	0.21	2.35	-1.469	2.92e-22
	CACHD1	ENSG00000158966.13	2.52	11.04	-1.774	2.05e-06
	CACNA1C	ENSG00000151067.20	0.45	12.21	-3.187	4.1e-31
	CACNA1G	ENSG00000006283.17	0.12	6.33	-2.71	6.76e-43
	CACNA1G-AS1	ENSG00000250107.1	0.03	1.08	-1.014	1.69e-34
	CACNA1H	ENSG00000196557.10	0.835	46.97	-4.708	1.18e-31
	CACNA2D1	ENSG00000153956.15	0.815	4.02	-1.468	0.00322
	CACNA2D2	ENSG00000007402.11	0.315	2.04	-1.209	1.35e-06
	CACNB1	ENSG00000067191.15	2.905	12.45	-1.784	1.75e-05
	CACNB2	ENSG00000165995.18	0.275	6.14	-2.485	7.23e-60
	CACYBP	ENSG00000116161.17	100.691	38.921	1.349	6.16e-08
	CADM3	ENSG00000162706.12	0.12	12.37	-3.577	1.99e-44
	CADM3-AS1	ENSG00000225670.4	0.04	3.12	-1.986	2.37e-53
	CALCOCO1	ENSG00000012822.15	31.889	124.68	-1.934	1.52e-15
	CALCOCO2	ENSG00000136436.14	48.115	108.698	-1.159	5.78e-06
	CALCRL	ENSG00000064989.12	1.995	9.25	-1.775	1.5e-07
	CALD1	ENSG00000122786.19	28.457	306.596	-3.384	1.29e-11
	CALHM2	ENSG00000138172.10	7.905	82.19	-3.224	4.69e-18
	CALML3	ENSG00000178363.4	126.706	0.21	6.722	0.00111
	CALML5	ENSG00000178372.7	37.54	0.13	5.092	0.00417
	CALR	ENSG00000179218.13	796.51	285.529	1.477	6.97e-13
	CAMK1	ENSG00000134072.10	9.845	40.251	-1.927	1.54e-09
	CAMK2A	ENSG00000070808.15	0.08	1.35	-1.122	4.16e-24
	CAMK2N2	ENSG00000163888.3	1.45	0.01	1.278	0.000244
	CAMKK1	ENSG00000004660.14	5.22	12.43	-1.111	2.63e-05
	CAMLG	ENSG00000164615.4	27.175	55.541	-1.005	5.47e-10
	CAMSAP3	ENSG00000076826.9	9.585	0.1	3.266	2.71e-06
	CAMTA2	ENSG00000108509.20	22.82	54.041	-1.208	2.12e-11
	CAND2	ENSG00000144712.11	0.705	4.94	-1.801	1.96e-05
	CAP2	ENSG00000112186.11	2.44	13.34	-2.06	3.25e-07
	CAPG	ENSG00000042493.15	390.6	95.722	2.017	4.24e-14
	CAPN3	ENSG00000092529.22	4.415	22.461	-2.115	1.16e-11
	CAPN5	ENSG00000149260.14	2.85	15.19	-2.072	0.00399
	CAPN6	ENSG00000077274.8	0.08	3.65	-2.106	3.84e-05
	CAPN7	ENSG00000131375.9	9.965	22.29	-1.087	8.9e-08
	CAPRIN2	ENSG00000110888.17	5.235	20.941	-1.815	4.09e-10
	CAPS2	ENSG00000180881.19	1.38	4.07	-1.091	2.03e-07
	CAPZA1	ENSG00000116489.12	82.01	37.219	1.119	3.72e-06
	CARD14	ENSG00000141527.16	5.085	0.69	1.848	0.0036
	CARD16	ENSG00000204397.7	24.721	9.34	1.315	0.00411
	CARF	ENSG00000138380.17	1.15	4.69	-1.404	1.29e-13
	CARHSP1	ENSG00000153048.10	160.941	79.92	1.001	0.000289
	CASC15	ENSG00000272168.5	0.37	2.79	-1.468	1.92e-08
	CASC3	ENSG00000108349.14	28.694	86.509	-1.559	8.52e-11
	CASC4	ENSG00000166734.18	18.905	41.34	-1.089	0.00841
	CASC5	ENSG00000137812.19	6.015	0.14	2.621	4.78e-25
	CASD1	ENSG00000127995.16	4.545	15.7	-1.591	3.33e-09
	CASKIN2	ENSG00000177303.9	7.205	16.04	-1.054	8.99e-06
	CASP12	ENSG00000204403.9	0.04	2.17	-1.608	2.02e-70
	CASP3	ENSG00000164305.17	22.92	9.4	1.202	1.34e-07
	CASQ2	ENSG00000118729.11	0.05	7.99	-3.098	8.75e-61
	CAT	ENSG00000121691.4	22.655	70.83	-1.602	9.96e-06
	CAV1	ENSG00000105974.11	27.864	167.869	-2.549	2.82e-06
	CBLC	ENSG00000142273.10	31.749	0.14	4.844	4.89e-18
	CBX2	ENSG00000173894.10	6.87	1.53	1.637	1.28e-06
	CBX4	ENSG00000141582.14	16.695	6.48	1.242	1.01e-05
	CBX6	ENSG00000183741.11	7.46	24.38	-1.585	0.000602
	CBX7	ENSG00000100307.12	8.21	73.648	-3.019	4.55e-22
	CBX8	ENSG00000141570.10	5.755	2	1.171	0.000575
	CC2D2A	ENSG00000048342.15	3.505	15.98	-1.914	2.98e-07
	CCBE1	ENSG00000183287.13	0.1	5.52	-2.567	1.91e-12
	CCDC102A	ENSG00000135736.5	5.905	20.51	-1.639	2.77e-06
	CCDC107	ENSG00000159884.11	24.845	62.461	-1.296	0.000178
	CCDC116	ENSG00000161180.10	0.08	1.26	-1.065	1.83e-46
	CCDC13	ENSG00000244607.5	0.285	1.79	-1.119	1.49e-10
	CCDC130	ENSG00000104957.13	26.511	66.99	-1.305	1.29e-09
	CCDC136	ENSG00000128596.16	0.815	8.01	-2.312	1.13e-15
	CCDC137	ENSG00000185298.12	27.82	13.07	1.034	9.08e-09
	CCDC138	ENSG00000163006.11	4.72	1.63	1.121	1.61e-09
	CCDC144B	ENSG00000154874.14	0.29	1.91	-1.174	2.82e-06
	CCDC144NL-AS1	ENSG00000233098.8	0.37	2.52	-1.361	9.93e-05
	CCDC149	ENSG00000181982.17	3.765	11.74	-1.419	7.94e-06
	CCDC150	ENSG00000144395.17	4.165	1.25	1.199	1.75e-06
	CCDC154	ENSG00000197599.12	0.58	2.4	-1.106	3.18e-05
	CCDC159	ENSG00000183401.11	16.02	52.171	-1.643	1.65e-09
	CCDC167	ENSG00000198937.8	44.284	14.66	1.532	4.35e-12
	CCDC17	ENSG00000159588.14	0.51	2.4	-1.171	3.29e-14
	CCDC178	ENSG00000166960.16	0.07	2.76	-1.813	7.59e-35
	CCDC180	ENSG00000197816.13	0.745	6.89	-2.177	6.39e-13
	CCDC181	ENSG00000117477.12	0.08	2.4	-1.654	8.14e-50
	CCDC3	ENSG00000151468.10	4.235	28.749	-2.507	1.24e-06
	CCDC34	ENSG00000109881.16	16.515	4.9	1.57	4.52e-07
	CCDC36	ENSG00000173421.16	0.05	1.34	-1.156	4.12e-43
	CCDC39	ENSG00000145075.11	0.18	2.69	-1.645	1.26e-24
	CCDC58	ENSG00000160124.9	50.315	16.05	1.59	2.78e-14
	CCDC64	ENSG00000135127.11	16.055	0.75	3.285	3.73e-11
	CCDC64B	ENSG00000162069.14	18.865	0.37	3.858	4.63e-05
	CCDC66	ENSG00000180376.16	5.295	17.43	-1.55	4.74e-08
	CCDC69	ENSG00000198624.12	5.53	21.08	-1.758	3.18e-10
	CCDC74B	ENSG00000152076.18	1.49	9.53	-2.08	1.53e-05
	CCDC8	ENSG00000169515.5	1.91	12.72	-2.237	0.000946
	CCDC80	ENSG00000091986.15	25.16	200.463	-2.945	1.65e-05
	CCDC81	ENSG00000149201.9	0.325	2.34	-1.334	9.14e-19
	CCDC82	ENSG00000149231.11	10.95	25.329	-1.14	0.000661
	CCDC84	ENSG00000186166.8	13.235	42.611	-1.615	3.23e-08
	CCDC85A	ENSG00000055813.5	0.04	1.15	-1.048	1.05e-17
	CCDC85B	ENSG00000175602.3	12.465	33.27	-1.348	1.82e-07
	CCDC85C	ENSG00000205476.8	17.945	5.02	1.654	0.00156
	CCDC88B	ENSG00000168071.21	19.535	5.52	1.655	0.0039
	CCDC88C	ENSG00000015133.18	15.385	4.99	1.452	6.47e-05
	CCDC92	ENSG00000119242.8	17.54	45.959	-1.341	1.66e-06
	CCL14	ENSG00000276409.4	1.875	304.732	-6.733	6.86e-26
	CCL15-CCL14	ENSG00000275688.4	0.1	3.21	-1.936	2.65e-08
	CCL17	ENSG00000102970.10	1.88	0.16	1.312	0.00241
	CCL18	ENSG00000275385.1	8.569	0.08	3.147	2.98e-05
	CCL20	ENSG00000115009.11	12.969	0.23	3.505	8.06e-05
	CCL21	ENSG00000137077.7	8.384	48.05	-2.386	3.26e-05
	CCL22	ENSG00000102962.4	1.91	0.08	1.43	0.000372
	CCL23	ENSG00000274736.4	0.35	14.91	-3.559	8.58e-33
	CCL3	ENSG00000277632.1	9.525	1.41	2.127	1.71e-06
	CCL3L3	ENSG00000276085.1	1.98	0.34	1.153	0.00872
	CCL4L2	ENSG00000276070.4	7.67	1.21	1.972	9.27e-05
	CCL5	ENSG00000271503.5	42.22	7.23	2.393	0.000173
	CCM2L	ENSG00000101331.15	0.85	11.24	-2.726	1.3e-26
	CCNA2	ENSG00000145386.9	23.125	2.68	2.713	2.09e-22
	CCNB1	ENSG00000134057.14	99.449	3.79	4.39	8.79e-51
	CCNB1IP1	ENSG00000100814.17	25.449	52.099	-1.005	6.41e-05
	CCNB2	ENSG00000157456.7	46.954	0.75	4.776	2.08e-51
	CCND2	ENSG00000118971.7	4.74	22.95	-2.061	2.7e-09
	CCND2-AS1	ENSG00000256164.1	0.12	2.63	-1.696	5.4e-40
	CCNE1	ENSG00000105173.13	13.695	0.78	3.045	3.18e-26
	CCNE2	ENSG00000175305.16	9.045	1.06	2.286	6.33e-09
	CCNF	ENSG00000162063.12	11.16	1	2.604	4.54e-20
	CCNL2	ENSG00000221978.11	79.757	282.302	-1.811	1.63e-07
	CCNO	ENSG00000152669.8	4.485	0.46	1.909	0.000637
	CCNT2	ENSG00000082258.12	8.51	19.61	-1.116	0.000173
	CCR10	ENSG00000184451.5	0.59	6.21	-2.181	2.21e-07
	CCRN4L	ENSG00000151014.5	3.27	0.95	1.131	6.74e-05
	CCT3	ENSG00000163468.14	221.121	95.418	1.204	3.68e-13
	CCT5	ENSG00000150753.11	237.156	83.348	1.497	1.66e-11
	CCT6A	ENSG00000146731.10	160.618	79.583	1.004	6.14e-07
	CCT6P1	ENSG00000228409.5	2.47	7.09	-1.221	6.68e-11
	CD101	ENSG00000134256.12	3.385	1.13	1.042	0.000298
	CD1A	ENSG00000158477.6	1.075	0.01	1.039	0.000516
	CD2	ENSG00000116824.4	8.445	2.22	1.552	0.00182
	CD200	ENSG00000091972.18	1.96	20.04	-2.829	8.44e-10
	CD24	ENSG00000272398.5	353.446	47.96	2.856	9.74e-07
	CD248	ENSG00000174807.3	5.83	72.028	-3.419	9.71e-15
	CD27-AS1	ENSG00000215039.6	22.961	72.942	-1.626	2.7e-09
	CD2AP	ENSG00000198087.7	15.875	7.39	1.008	0.000742
	CD300A	ENSG00000167851.13	5.475	1.87	1.174	0.000602
	CD300LG	ENSG00000161649.12	0.02	2.69	-1.855	1.82e-58
	CD302	ENSG00000241399.6	1.47	23.06	-3.284	1.62e-27
	CD34	ENSG00000174059.16	7.12	80.991	-3.336	2.51e-21
	CD3D	ENSG00000167286.9	12.495	1.86	2.238	3.66e-05
	CD3EAP	ENSG00000117877.10	7.3	1.78	1.578	4.89e-07
	CD47	ENSG00000196776.14	132	31.01	2.055	9.85e-12
	CD52	ENSG00000169442.8	53.63	8.61	2.507	6.92e-06
	CD7	ENSG00000173762.7	11.485	2.55	1.814	0.00226
	CD79B	ENSG00000007312.12	2.05	8.28	-1.605	2.62e-06
	CD81	ENSG00000110651.11	277.25	1080.96	-1.959	1.33e-11
	CD82	ENSG00000085117.11	107.306	30.12	1.799	5.64e-06
	CD83	ENSG00000112149.9	7.75	19.3	-1.214	0.00704
	CD86	ENSG00000114013.15	3.525	0.96	1.207	0.000238
	CD93	ENSG00000125810.9	3.355	21.209	-2.35	7.01e-10
	CD99L2	ENSG00000102181.19	9.335	36.221	-1.849	2.64e-11
	CDC20	ENSG00000117399.13	97.724	0.54	6.002	1.26e-70
	CDC25A	ENSG00000164045.11	5.895	0.32	2.385	3.1e-22
	CDC25C	ENSG00000158402.18	7.265	0.09	2.923	2.78e-32
	CDC42BPA	ENSG00000143776.18	5.89	17.92	-1.457	7.5e-06
	CDC42BPG	ENSG00000171219.8	12.355	0.51	3.145	1.27e-11
	CDC42EP3	ENSG00000163171.7	9.99	39.51	-1.882	6.23e-06
	CDC45	ENSG00000093009.9	25.624	0.21	4.46	3.22e-53
	CDC6	ENSG00000094804.9	18.204	0.5	3.678	2.47e-29
	CDC7	ENSG00000097046.12	12.095	1.65	2.305	2.45e-16
	CDCA2	ENSG00000184661.13	7.625	0.07	3.011	1.06e-28
	CDCA3	ENSG00000111665.11	33.665	3.89	2.826	4.4e-35
	CDCA4	ENSG00000170779.10	34.184	5.97	2.336	3.95e-19
	CDCA5	ENSG00000146670.9	28.209	0.7	4.103	4.29e-47
	CDCA7	ENSG00000144354.13	28.989	7.65	1.794	2.73e-06
	CDCA8	ENSG00000134690.10	25.029	0.61	4.015	2.35e-38
	CDCP1	ENSG00000163814.7	23.39	1.43	3.327	3.67e-17
	CDH1	ENSG00000039068.18	108.574	0.97	5.798	2e-33
	CDH11	ENSG00000140937.13	3.5	24.36	-2.495	2.13e-06
	CDH12P2	ENSG00000249230.1	0	9.28	-3.362	1.16e-06
	CDH13	ENSG00000140945.15	4.265	40.649	-2.984	5.34e-06
	CDH19	ENSG00000071991.8	0.01	2.61	-1.838	5.9e-47
	CDH23	ENSG00000107736.19	0.47	3.44	-1.595	1.87e-05
	CDH3	ENSG00000062038.13	155.702	23.85	2.657	3.33e-08
	CDH5	ENSG00000179776.17	2.88	21.95	-2.564	1.21e-08
	CDH6	ENSG00000113361.12	0.33	2.46	-1.379	0.00113
	CDHR3	ENSG00000128536.15	0.66	2.91	-1.236	2.59e-07
	CDK1	ENSG00000170312.15	63.401	2.62	4.153	2.27e-46
	CDK11A	ENSG00000008128.22	27.856	60.748	-1.098	1.05e-05
	CDK17	ENSG00000059758.7	8.56	20.53	-1.171	2.78e-06
	CDK2	ENSG00000123374.10	64.304	26.541	1.246	6.58e-05
	CDK20	ENSG00000156345.17	3.035	10.06	-1.455	2.84e-06
	CDK5	ENSG00000164885.12	16.875	6.82	1.193	2.54e-14
	CDK5R1	ENSG00000176749.8	2.47	0.6	1.117	0.00114
	CDKL1	ENSG00000100490.9	1.685	17.259	-2.766	2.1e-18
	CDKL5	ENSG00000008086.10	1.005	3.06	-1.018	9.13e-07
	CDKN1C	ENSG00000129757.12	13.169	87.541	-2.644	5.55e-05
	CDKN2A	ENSG00000147889.16	250.166	1.37	6.728	1.37e-37
	CDKN2B	ENSG00000147883.10	34.424	2.6	3.299	9.76e-08
	CDKN2B-AS1	ENSG00000240498.6	2.94	0.2	1.715	1.35e-11
	CDKN2D	ENSG00000129355.6	20.035	9.35	1.023	0.00415
	CDKN3	ENSG00000100526.19	44.335	1.54	4.158	6.2e-47
	CDNF	ENSG00000185267.9	0.68	2.94	-1.23	2.65e-11
	CDO1	ENSG00000129596.4	0.13	11.57	-3.476	2.33e-35
	CDON	ENSG00000064309.14	1.14	6.68	-1.844	8.12e-08
	CDRT4	ENSG00000239704.10	2.72	11.11	-1.703	4.75e-07
	CDS1	ENSG00000163624.5	10.76	1.31	2.348	1.87e-10
	CDT1	ENSG00000167513.8	28.364	0.57	4.225	6.66e-39
	CEACAM6	ENSG00000086548.8	39.114	0.41	4.83	0.000914
	CEBPB-AS1	ENSG00000277449.1	0.23	1.78	-1.176	1.34e-22
	CEBPD	ENSG00000221869.4	34.559	128.702	-1.867	3.74e-06
	CEBPG	ENSG00000153879.8	24.39	9.57	1.264	1.31e-07
	CELA2A	ENSG00000142615.7	0	1.79	-1.48	1.08e-44
	CELA3A	ENSG00000142789.19	0	4.9	-2.561	5.14e-45
	CELA3B	ENSG00000219073.7	0	1.7	-1.433	8.51e-43
	CELF2	ENSG00000048740.17	1.67	9.23	-1.938	5.07e-11
	CELF6	ENSG00000140488.14	0.45	9.83	-2.901	3.41e-31
	CELSR1	ENSG00000075275.16	25.329	3.29	2.618	6.74e-10
	CELSR2	ENSG00000143126.7	26.145	6.27	1.901	4.01e-06
	CELSR3	ENSG00000008300.14	5.69	0.76	1.926	4.58e-06
	CENPA	ENSG00000115163.14	20.025	0.31	4.004	1.4e-44
	CENPE	ENSG00000138778.11	4.91	0.09	2.439	1.11e-16
	CENPF	ENSG00000117724.12	54.024	0.79	4.942	4.47e-35
	CENPH	ENSG00000153044.9	23.1	3.83	2.319	1.06e-21
	CENPI	ENSG00000102384.13	4.96	0.67	1.835	2.45e-12
	CENPK	ENSG00000123219.12	17.885	0.76	3.424	3.21e-23
	CENPL	ENSG00000120334.15	7.895	2.33	1.418	4.74e-12
	CENPM	ENSG00000100162.14	36.595	0.76	4.417	1.02e-38
	CENPN	ENSG00000166451.13	32.02	2.37	3.293	4.73e-30
	CENPO	ENSG00000138092.10	10.845	3.65	1.349	2.22e-14
	CENPP	ENSG00000188312.13	8.06	2.37	1.427	2.24e-06
	CENPQ	ENSG00000031691.6	8.8	3.25	1.205	2.36e-08
	CENPU	ENSG00000151725.11	36.78	1.43	3.959	1.29e-31
	CENPW	ENSG00000203760.8	101.69	10.65	3.14	2.91e-18
	CEP112	ENSG00000154240.16	2.48	11.95	-1.896	1.8e-07
	CEP126	ENSG00000110318.13	0.95	5.7	-1.781	1.66e-08
	CEP164	ENSG00000110274.14	7.295	25.621	-1.682	2.27e-12
	CEP290	ENSG00000198707.14	2.355	6.52	-1.164	5.63e-05
	CEP55	ENSG00000138180.15	24.295	0.17	4.434	3.74e-40
	CEP68	ENSG00000011523.13	3.955	16.65	-1.833	2.88e-12
	CEP85	ENSG00000130695.13	12.075	3.94	1.404	9.89e-07
	CEP85L	ENSG00000111860.13	0.595	3.9	-1.619	5.57e-17
	CEP95	ENSG00000258890.6	20.584	44.541	-1.077	1.54e-08
	CERS1	ENSG00000223802.7	0.16	1.44	-1.073	0.00448
	CES1	ENSG00000198848.12	2.06	25.779	-3.13	0.00129
	CES4A	ENSG00000172824.14	3.52	9.14	-1.166	1.39e-05
	CFAP36	ENSG00000163001.11	26.74	61.082	-1.162	0.0024
	CFAP69	ENSG00000105792.19	1.175	4.85	-1.427	6.48e-07
	CFAP70	ENSG00000156042.17	0.525	2.82	-1.325	4.68e-07
	CFD	ENSG00000197766.7	9.88	288.954	-4.736	7.46e-19
	CFL2	ENSG00000165410.14	9.78	67.339	-2.664	3.04e-12
	CGN	ENSG00000143375.14	11.215	0.77	2.787	5.56e-05
	CGNL1	ENSG00000128849.10	0.76	18.31	-3.456	4.02e-21
	CH17-13I23.3	ENSG00000277702.1	1.835	12.29	-2.229	0.000136
	CH17-360D5.2	ENSG00000276850.4	14.645	0.1	3.83	1.42e-05
	CH17-360D5.3	ENSG00000273760.1	3.845	0	2.276	0.00253
	CH17-431G21.1	ENSG00000274487.1	4.07	9.18	-1.006	0.00135
	CH17-472G23.4	ENSG00000275131.1	0.45	6.53	-2.377	1.37e-24
	CH507-396I9.7	ENSG00000277277.2	0.28	2.45	-1.43	9.42e-27
	CH507-513H4.5	ENSG00000281383.1	3.005	0.58	1.342	0.000397
	CHAC2	ENSG00000143942.4	4.795	1.03	1.513	1.56e-09
	CHAF1A	ENSG00000167670.15	26.98	4.84	2.26	1.04e-19
	CHAF1B	ENSG00000159259.7	9.13	1.62	1.951	3.4e-19
	CHCHD1	ENSG00000172586.7	63.074	29.14	1.088	2.31e-14
	CHCHD10	ENSG00000250479.8	148.276	63.412	1.213	0.000201
	CHD3	ENSG00000170004.16	53.731	124.957	-1.203	1.94e-05
	CHEK1	ENSG00000149554.12	17.825	1.65	2.829	2.38e-30
	CHEK2	ENSG00000183765.20	21.995	7.75	1.394	7.67e-19
	CHIC1	ENSG00000204116.11	1.54	4.53	-1.122	1.49e-07
	CHKA	ENSG00000110721.11	9.295	26.91	-1.439	0.00787
	CHMP4C	ENSG00000164695.4	15.71	1.57	2.701	1.78e-16
	CHN1	ENSG00000128656.13	3.535	8.93	-1.131	0.00187
	CHN2	ENSG00000106069.20	1.035	4.57	-1.453	1.06e-05
	CHPT1	ENSG00000111666.10	14.205	42.141	-1.505	0.000727
	CHRD	ENSG00000090539.15	1.065	30.08	-3.912	3.26e-30
	CHRDL1	ENSG00000101938.14	0.07	29.79	-4.847	3.24e-39
	CHRDL2	ENSG00000054938.15	0.57	28.969	-4.255	1.16e-20
	CHRNA5	ENSG00000169684.13	5.24	0.69	1.884	9.69e-06
	CHST10	ENSG00000115526.10	1.555	6.13	-1.481	0.00683
	CHST7	ENSG00000147119.3	2.31	8.73	-1.556	2.05e-06
	CIB1	ENSG00000185043.10	182.391	59.688	1.595	8.5e-08
	CICP14	ENSG00000281490.1	1.85	9.41	-1.869	1.99e-09
	CILP	ENSG00000138615.5	0.13	15.09	-3.832	1.08e-29
	CIPC	ENSG00000198894.7	6.14	16.5	-1.293	0.000874
	CIRBP	ENSG00000099622.13	168.685	627.598	-1.889	1.57e-13
	CISD2	ENSG00000145354.9	28.43	11.12	1.28	4.82e-11
	CIT	ENSG00000122966.13	7.68	2.16	1.458	2.18e-09
	CITED2	ENSG00000164442.9	19.125	52.359	-1.407	1.08e-08
	CKAP2	ENSG00000136108.14	20.549	2.73	2.53	2.48e-19
	CKAP2L	ENSG00000169607.12	6.29	0.06	2.782	2.84e-16
	CKLF	ENSG00000217555.12	81.173	33.499	1.252	2.96e-11
	CKMT1A	ENSG00000223572.9	45.288	0.17	5.306	2.42e-18
	CKMT1B	ENSG00000237289.9	48.961	0.29	5.275	2.12e-19
	CKMT2	ENSG00000131730.15	0.27	11.4	-3.287	4.39e-25
	CKMT2-AS1	ENSG00000247572.7	2.955	8.6	-1.279	1.46e-10
	CKS1B	ENSG00000173207.12	227.125	47.471	2.235	2.99e-23
	CKS1BP3	ENSG00000268942.2	17.545	0	4.213	8.39e-29
	CKS2	ENSG00000123975.4	156.524	7.01	4.298	5.91e-56
	CLASP2	ENSG00000163539.15	6.74	19.32	-1.392	3.96e-07
	CLASRP	ENSG00000104859.14	42.616	89.827	-1.058	3.38e-06
	CLCA2	ENSG00000137975.7	53.695	0.13	5.597	0.00219
	CLCN6	ENSG00000011021.21	3.365	14.49	-1.827	1.85e-20
	CLDN1	ENSG00000163347.5	129.167	9.12	3.685	0.000175
	CLDN11	ENSG00000013297.10	0.54	6.28	-2.241	1.37e-07
	CLDN15	ENSG00000106404.13	3.755	17.09	-1.928	2.71e-13
	CLDN4	ENSG00000189143.9	182.486	1.47	6.215	1.29e-16
	CLDN5	ENSG00000184113.9	3.73	71.57	-3.939	3.15e-23
	CLDN7	ENSG00000181885.18	160.707	1.49	6.021	8.74e-22
	CLEC11A	ENSG00000105472.12	6.815	30.351	-2.004	5.42e-09
	CLEC14A	ENSG00000176435.6	3.205	34.589	-3.081	1.56e-21
	CLEC1A	ENSG00000150048.10	0.925	10.18	-2.538	8.8e-24
	CLEC3B	ENSG00000163815.5	2.79	58.02	-3.961	2.47e-29
	CLIC1	ENSG00000213719.8	510.528	239.154	1.091	2.83e-05
	CLIC2	ENSG00000155962.12	3.26	14.98	-1.907	8.47e-05
	CLIC4	ENSG00000169504.14	38.949	124.318	-1.649	7.86e-06
	CLIC5	ENSG00000112782.15	0.465	3.16	-1.506	0.00844
	CLIP2	ENSG00000106665.15	3.41	12.08	-1.569	5.83e-10
	CLIP3	ENSG00000105270.14	1.74	58.879	-4.45	3.08e-34
	CLK1	ENSG00000013441.15	68.955	178.081	-1.356	9.09e-10
	CLK4	ENSG00000113240.12	8.97	26.53	-1.465	5.48e-11
	CLMN	ENSG00000165959.11	3.93	13.76	-1.582	0.00599
	CLMP	ENSG00000166250.11	1.285	23.85	-3.443	8e-12
	CLN6	ENSG00000128973.11	39.155	14.81	1.345	5.75e-14
	CLPS	ENSG00000137392.9	0	5.56	-2.714	1.92e-34
	CLSPN	ENSG00000092853.13	6.675	0.11	2.79	1.48e-13
	CLSTN2	ENSG00000158258.15	0.21	3.23	-1.806	1.15e-09
	CLTCL1	ENSG00000070371.15	1.89	5.26	-1.115	0.000518
	CLU	ENSG00000120885.19	173.476	1368.71	-2.973	5.07e-07
	CMAHP	ENSG00000168405.14	5.91	46.23	-2.773	0.000231
	CMB9-55F22.1	ENSG00000279672.1	0.955	3.29	-1.134	1.01e-05
	CMC2	ENSG00000103121.8	87.205	35.041	1.291	2.03e-11
	CMKLR1	ENSG00000174600.13	1.23	4.11	-1.196	5.5e-05
	CMPK2	ENSG00000134326.11	8.47	1.84	1.737	0.00244
	CMTM3	ENSG00000140931.19	15.415	46.869	-1.544	0.000134
	CMTM5	ENSG00000166091.19	0.04	1.89	-1.474	2.3e-59
	CMYA5	ENSG00000164309.14	0.71	7.02	-2.23	3.13e-08
	CNFN	ENSG00000105427.9	38.634	2.36	3.56	0.00882
	CNIH2	ENSG00000174871.10	3.42	1.07	1.094	0.000462
	CNIH3	ENSG00000143786.7	1.54	4.5	-1.115	0.00583
	CNIH4	ENSG00000143771.11	58.28	25.291	1.173	5.33e-13
	CNKSR1	ENSG00000142675.17	20.95	6.21	1.606	2.59e-07
	CNN1	ENSG00000130176.7	3.63	557.759	-6.915	5.91e-22
	CNN3	ENSG00000117519.15	70.418	190.334	-1.422	1.24e-05
	CNNM1	ENSG00000119946.10	0.185	1.79	-1.235	4.73e-05
	CNPY4	ENSG00000166997.7	11.405	27.53	-1.202	2.1e-08
	CNR1	ENSG00000118432.12	0.06	2.75	-1.823	5e-24
	CNRIP1	ENSG00000119865.8	1.575	47.379	-4.232	3.05e-37
	CNTFR	ENSG00000122756.14	0.24	19.77	-4.066	9.86e-16
	CNTN1	ENSG00000018236.14	0.96	6.38	-1.913	0.00832
	CNTN4	ENSG00000144619.14	0.33	5.79	-2.352	3.41e-19
	CNTNAP1	ENSG00000108797.11	1.59	15.29	-2.653	4.22e-19
	CNTNAP3B	ENSG00000154529.14	2.15	6.13	-1.179	0.00365
	COA6	ENSG00000168275.14	58.225	17.22	1.701	2.35e-17
	COA7	ENSG00000162377.5	11.6	4.36	1.233	3.95e-08
	COG5	ENSG00000164597.13	9.02	19.41	-1.026	1.04e-05
	COL10A1	ENSG00000123500.9	1.445	0.08	1.179	0.000168
	COL13A1	ENSG00000197467.13	1.375	6.41	-1.642	2.55e-05
	COL14A1	ENSG00000187955.11	2.015	74.099	-4.639	3.6e-20
	COL15A1	ENSG00000204291.10	5.435	21.459	-1.803	0.00267
	COL16A1	ENSG00000084636.17	29.75	127.071	-2.058	1.62e-05
	COL17A1	ENSG00000065618.16	28.49	0.43	4.366	0.00314
	COL18A1	ENSG00000182871.14	35.845	237.337	-2.693	3.39e-06
	COL1A1	ENSG00000108821.13	129.252	521.491	-2.004	0.00869
	COL1A2	ENSG00000164692.17	118.796	500.282	-2.065	0.00539
	COL21A1	ENSG00000124749.16	0.815	18.16	-3.4	1.15e-09
	COL24A1	ENSG00000171502.14	0.155	2.05	-1.401	3.36e-23
	COL27A1	ENSG00000196739.14	6.17	102.757	-3.855	5.89e-13
	COL28A1	ENSG00000215018.9	0.14	2.08	-1.434	9.23e-12
	COL3A1	ENSG00000168542.12	92.703	406.693	-2.121	0.00657
	COL4A2	ENSG00000134871.17	36.091	108.623	-1.563	0.00387
	COL4A5	ENSG00000188153.12	10.225	40.221	-1.877	0.00708
	COL4A6	ENSG00000197565.15	0.345	13.64	-3.444	6.23e-10
	COL5A1	ENSG00000130635.15	15.234	133.13	-3.047	3.46e-05
	COL5A3	ENSG00000080573.6	2.56	35.289	-3.35	7.84e-10
	COL6A1	ENSG00000142156.14	59.055	657.478	-3.455	4.82e-10
	COL6A2	ENSG00000142173.14	62.669	699.945	-3.461	5.36e-10
	COL6A3	ENSG00000163359.15	19.24	276.454	-3.777	1.27e-08
	COLEC12	ENSG00000158270.11	0.58	27.71	-4.184	1.93e-32
	COLQ	ENSG00000206561.12	0.615	3.89	-1.598	3.91e-13
	COMMD4	ENSG00000140365.15	147.277	67.568	1.113	1.74e-10
	COMTD1	ENSG00000165644.10	39.125	12.92	1.527	3.84e-05
	CORIN	ENSG00000145244.11	0.18	2.38	-1.518	1.8e-10
	CORO1A	ENSG00000102879.15	35.369	16.939	1.02	0.000692
	CORO2A	ENSG00000106789.12	11.445	1.72	2.194	7.07e-11
	CORO2B	ENSG00000103647.12	0.28	7.68	-2.762	1.26e-21
	CORO6	ENSG00000167549.18	2.135	14.3	-2.287	0.000265
	COTL1	ENSG00000103187.7	84.888	32.311	1.366	0.000298
	COX4I2	ENSG00000131055.4	1.165	5.68	-1.625	1.05e-06
	COX5A	ENSG00000178741.11	301.141	113.44	1.401	7.18e-17
	COX6A1	ENSG00000111775.2	684.116	287.695	1.247	2.35e-14
	COX6B1	ENSG00000126267.8	454.755	204.477	1.149	5.43e-10
	COX6B2	ENSG00000160471.12	3.73	0.21	1.967	0.000845
	COX7A1	ENSG00000161281.10	8.51	83.8	-3.157	2.63e-12
	COX7A2	ENSG00000112695.11	383.331	168.02	1.185	2.33e-07
	COX7B	ENSG00000131174.4	210.502	64.928	1.682	1.16e-16
	COX7CP1	ENSG00000235957.1	0	2.6	-1.848	1.09e-06
	CPA1	ENSG00000091704.9	0	5.46	-2.692	1.14e-45
	CPA2	ENSG00000158516.11	0.03	1.25	-1.127	5.19e-22
	CPA3	ENSG00000163751.3	2.285	5.85	-1.06	0.000767
	CPAMD8	ENSG00000160111.12	1.56	12.37	-2.385	0.000352
	CPB1	ENSG00000153002.11	0.015	2.73	-1.878	3.38e-08
	CPEB1	ENSG00000214575.9	0.18	8.86	-3.063	5.16e-16
	CPED1	ENSG00000106034.17	0.66	13.84	-3.16	5.46e-29
	CPLX1	ENSG00000168993.14	1.05	10.56	-2.495	5.46e-12
	CPQ	ENSG00000104324.15	6.74	56.461	-2.892	2.53e-13
	CPSF3	ENSG00000119203.13	31.06	14.7	1.03	3.58e-14
	CPSF3L	ENSG00000127054.18	76.029	171.266	-1.161	9.02e-10
	CPT1C	ENSG00000169169.14	3.425	19.04	-2.179	3.26e-07
	CPXM1	ENSG00000088882.7	5.73	35.671	-2.446	3.95e-08
	CPXM2	ENSG00000121898.12	0.86	5.08	-1.709	1.93e-09
	CPZ	ENSG00000109625.18	4.81	41.581	-2.874	5.93e-07
	CRABP2	ENSG00000143320.8	303.089	27.751	3.403	0.000376
	CRAMP1L	ENSG00000007545.15	5.69	12.59	-1.022	0.000112
	CRB3	ENSG00000130545.15	31.565	0.66	4.294	7.48e-27
	CREB3L2	ENSG00000182158.14	6.925	30.6	-1.995	5.44e-12
	CREB5	ENSG00000146592.16	1.4	4.04	-1.07	0.00475
	CREBL2	ENSG00000111269.2	11.095	23.36	-1.01	3.84e-05
	CREBRF	ENSG00000164463.12	2.515	11.84	-1.869	4.26e-23
	CREBZF	ENSG00000137504.13	17.804	47.861	-1.378	1.19e-06
	CRHBP	ENSG00000145708.10	0.09	1.49	-1.192	6.04e-43
	CRHR1	ENSG00000120088.14	0.05	1.63	-1.325	3.93e-07
	CRHR1-IT1	ENSG00000204650.13	10.75	24.401	-1.112	3.08e-06
	CRIM1	ENSG00000150938.9	9.545	25.479	-1.328	0.000901
	CRIP3	ENSG00000146215.13	0.37	2.62	-1.402	2.97e-05
	CRIPAK	ENSG00000179979.8	2.12	10.36	-1.864	1.9e-15
	CRISPLD2	ENSG00000103196.11	4.29	96.388	-4.202	1.55e-22
	CRMP1	ENSG00000072832.14	1.85	17.78	-2.72	5.74e-06
	CRNDE	ENSG00000245694.8	33.115	6.89	2.112	0.000653
	CROCC	ENSG00000058453.16	15.45	35.28	-1.141	0.00108
	CROCCP2	ENSG00000282056.1	3.3	7.79	-1.032	7.21e-06
	CROCCP3	ENSG00000080947.14	1.005	10.56	-2.528	1.79e-22
	CRTAC1	ENSG00000095713.13	0.13	5.24	-2.465	1.47e-10
	CRTAP	ENSG00000170275.14	71.798	283.302	-1.965	1.48e-14
	CRTC1	ENSG00000105662.15	4.685	11.87	-1.179	0.00215
	CRTC3	ENSG00000140577.15	9.215	30.98	-1.646	3.11e-08
	CRY2	ENSG00000121671.11	6.25	30.42	-2.116	4.96e-21
	CRYAB	ENSG00000109846.7	22.18	387.996	-4.069	1.21e-09
	CRYGN	ENSG00000127377.8	0.2	1.5	-1.059	0.00446
	CRYL1	ENSG00000165475.13	10.645	30.96	-1.457	0.00109
	CRYZL1	ENSG00000205758.11	13.85	33.709	-1.225	5.39e-11
	CSAD	ENSG00000139631.18	17.94	65.14	-1.804	2.62e-08
	CSDC2	ENSG00000172346.14	0.325	55.149	-5.405	3.57e-60
	CSE1L	ENSG00000124207.16	66.089	28.391	1.191	9.9e-12
	CSGALNACT1	ENSG00000147408.14	2.61	13.26	-1.982	6.57e-06
	CSGALNACT2	ENSG00000169826.7	5.935	14.61	-1.171	1.64e-05
	CSNK2B-LY6G5B-1181	ENSG00000263020.5	2.85	8.57	-1.314	4.09e-08
	CSPG4	ENSG00000173546.7	1.94	12.34	-2.182	0.00012
	CSPG4P11	ENSG00000259726.1	0.17	2.01	-1.363	2.57e-15
	CSPG4P12	ENSG00000259295.6	0.505	8.01	-2.582	1.7e-26
	CSRNP1	ENSG00000144655.14	10.16	29.539	-1.452	1.17e-05
	CSRP1	ENSG00000159176.13	116.315	874.248	-2.899	2.85e-17
	CST6	ENSG00000175315.2	10.88	0.48	3.005	0.000824
	CSTA	ENSG00000121552.3	372.887	2.71	6.655	0.000675
	CSTB	ENSG00000160213.5	303.698	61.129	2.294	0.000248
	CSTF2	ENSG00000101811.13	18.47	7.31	1.228	5.82e-12
	CTA-204B4.2	ENSG00000259891.1	0.84	4.89	-1.679	4.6e-19
	CTA-228A9.3	ENSG00000272720.1	1.305	4.03	-1.126	0.00243
	CTA-363E19.2	ENSG00000272072.1	0.43	3.88	-1.771	1.44e-31
	CTA-384D8.31	ENSG00000226738.1	3.665	0	2.222	0.00212
	CTA-384D8.34	ENSG00000273272.1	2.73	0	1.899	1.3e-07
	CTA-384D8.35	ENSG00000272666.1	15.585	0.16	3.838	1.71e-10
	CTA-384D8.36	ENSG00000272821.1	25.795	5.12	2.13	1.18e-08
	CTA-989H11.1	ENSG00000273366.1	1.645	0.3	1.025	4.83e-12
	CTAGE4	ENSG00000225932.3	4.68	0.91	1.572	0.00258
	CTB-102L5.4	ENSG00000267748.4	2.44	0.66	1.051	0.00697
	CTB-13F3.1	ENSG00000273055.1	0.515	2.43	-1.179	1.14e-11
	CTB-191K22.5	ENSG00000267815.1	52.962	1.39	4.497	5.81e-14
	CTB-193M12.5	ENSG00000280206.1	23.09	6.51	1.682	3.13e-10
	CTB-25B13.9	ENSG00000267092.2	0.245	3.14	-1.733	1.84e-17
	CTB-31O20.3	ENSG00000267007.1	7.54	1.48	1.784	2.46e-05
	CTB-31O20.4	ENSG00000267244.5	0.505	3.01	-1.414	9.68e-16
	CTB-36H16.2	ENSG00000260686.1	0.56	2.13	-1.005	1.15e-08
	CTB-50E14.5	ENSG00000269374.1	1.81	5.06	-1.109	7.05e-06
	CTB-50L17.9	ENSG00000267769.1	0.685	3.31	-1.355	3.26e-12
	CTB-51J22.1	ENSG00000232415.1	0.17	2.2	-1.452	3.56e-05
	CTB-63M22.1	ENSG00000229119.3	165.575	31.569	2.355	4.23e-05
	CTB-79E8.3	ENSG00000253683.1	0.575	6.79	-2.306	1.16e-10
	CTB-92J24.3	ENSG00000269289.5	0.07	6.6	-2.828	3.03e-48
	CTC-296K1.3	ENSG00000267505.1	0	2.68	-1.88	1.08e-53
	CTC-296K1.4	ENSG00000267405.1	0.04	3.19	-2.01	8.3e-47
	CTC-301O7.4	ENSG00000197813.5	0.51	4.14	-1.767	1.46e-10
	CTC-338M12.4	ENSG00000233937.6	4.07	11.58	-1.311	9e-09
	CTC-425F1.4	ENSG00000267458.1	21.915	6.07	1.697	0.00443
	CTC-428H11.2	ENSG00000272367.1	0.44	2.33	-1.209	2.73e-19
	CTC-429P9.1	ENSG00000269427.1	4.02	10.47	-1.192	4.02e-05
	CTC-429P9.2	ENSG00000268087.1	0.645	2.76	-1.193	1.32e-14
	CTC-429P9.3	ENSG00000269044.2	2.955	8.16	-1.212	1.33e-12
	CTC-439O9.1	ENSG00000278875.1	0.03	1.39	-1.214	2.55e-42
	CTC-490E21.11	ENSG00000279108.1	0.27	2.29	-1.373	3.78e-29
	CTC-510F12.2	ENSG00000267082.1	0.25	2.78	-1.596	1.61e-43
	CTC-510F12.7	ENSG00000273733.1	0.32	3.79	-1.86	1.09e-34
	CTC-518P12.6	ENSG00000267484.1	2.82	0.39	1.458	0.00448
	CTC-524C5.2	ENSG00000263272.1	2.06	6.7	-1.331	1.65e-08
	CTC-529I10.1	ENSG00000275413.1	1.1	3.51	-1.103	1.4e-07
	CTC-529I10.2	ENSG00000227782.2	0.87	4.17	-1.467	5.62e-18
	CTC-542B22.2	ENSG00000263990.1	0.545	2.26	-1.077	7.64e-10
	CTC-559E9.1	ENSG00000266904.5	1.525	4.38	-1.091	2.41e-09
	CTC-559E9.5	ENSG00000267481.1	0.425	2.72	-1.384	5.98e-16
	CTC-564N23.2	ENSG00000250615.1	5.85	21.35	-1.706	0.000739
	CTC1	ENSG00000178971.13	9.26	24.82	-1.331	5.81e-10
	CTD-2006C1.2	ENSG00000219665.8	2.36	6.1	-1.079	0.00816
	CTD-2006M22.2	ENSG00000278934.1	0.015	1.37	-1.223	2.23e-56
	CTD-2007L18.5	ENSG00000260808.1	0.33	2.16	-1.248	2.65e-14
	CTD-2012K14.8	ENSG00000276075.1	0.38	2.01	-1.125	7.38e-22
	CTD-2013N17.6	ENSG00000280332.1	0.405	3.9	-1.802	1.2e-30
	CTD-2013N24.2	ENSG00000244513.6	1.44	4.07	-1.055	4.87e-08
	CTD-2015H6.3	ENSG00000249042.5	8.25	1.9	1.673	1.97e-11
	CTD-2017D11.2	ENSG00000279425.1	0.07	1.18	-1.027	2.08e-19
	CTD-2020K17.1	ENSG00000267121.5	1.795	7.7	-1.638	0.00336
	CTD-2026K11.1	ENSG00000260892.1	0.11	2.47	-1.644	1.18e-15
	CTD-2026K11.6	ENSG00000203392.3	0.81	3.15	-1.197	1.7e-05
	CTD-2033D15.2	ENSG00000276107.1	0.13	1.61	-1.208	1.13e-10
	CTD-2036P10.6	ENSG00000274403.1	0.22	1.58	-1.08	2.64e-37
	CTD-2047H16.4	ENSG00000263069.5	0.32	1.82	-1.095	3.86e-20
	CTD-2054N24.2	ENSG00000259363.5	0.25	5.08	-2.282	3.01e-33
	CTD-2104P17.1	ENSG00000231625.4	0.08	2.61	-1.741	3.34e-05
	CTD-2135D7.5	ENSG00000262097.1	0.04	1.14	-1.041	3.59e-25
	CTD-2192J16.15	ENSG00000178464.6	8	18.63	-1.125	0.00173
	CTD-2196E14.6	ENSG00000260751.2	0.56	2.5	-1.166	2.45e-18
	CTD-2224J9.8	ENSG00000213777.5	0.07	1.16	-1.013	3.93e-30
	CTD-2235C13.1	ENSG00000242198.1	0.28	2.32	-1.375	1.94e-12
	CTD-2270P14.1	ENSG00000260565.6	2.345	11.05	-1.849	2.6e-13
	CTD-2287O16.5	ENSG00000271918.1	0.85	2.89	-1.072	1.68e-13
	CTD-2303H24.2	ENSG00000273018.5	1.01	6.36	-1.873	2.12e-08
	CTD-2314G24.2	ENSG00000259663.2	0.15	1.9	-1.334	7.12e-05
	CTD-2331H12.5	ENSG00000268225.1	0.245	1.52	-1.017	4.07e-11
	CTD-2336O2.1	ENSG00000253982.1	11.88	34.539	-1.464	9.93e-11
	CTD-2368P22.1	ENSG00000176593.7	0.735	6.16	-2.045	5.75e-15
	CTD-2373N4.3	ENSG00000279041.1	0.22	5.63	-2.442	3.64e-22
	CTD-2396E7.11	ENSG00000275234.1	18.86	0.35	3.879	1.46e-17
	CTD-2510F5.4	ENSG00000265415.1	3.555	0	2.187	4.74e-10
	CTD-2510F5.6	ENSG00000265303.1	2.985	0.14	1.805	0.00198
	CTD-2517M22.14	ENSG00000255182.2	1.295	4.08	-1.146	2.91e-06
	CTD-2527I21.14	ENSG00000271032.1	0.26	3.02	-1.674	5.06e-26
	CTD-2527I21.15	ENSG00000179066.7	1.605	0.1	1.244	0.000686
	CTD-2528L19.6	ENSG00000267152.1	0.86	2.8	-1.031	7.18e-07
	CTD-2537I9.12	ENSG00000267523.1	5.795	14.98	-1.234	0.000881
	CTD-2540B15.11	ENSG00000267580.1	20.925	5.81	1.687	0.000781
	CTD-2540B15.13	ENSG00000273420.1	12.1	34.881	-1.454	0.00258
	CTD-2545G14.4	ENSG00000279812.1	0	5.04	-2.595	2.28e-11
	CTD-2554C21.2	ENSG00000267640.5	0.04	2.14	-1.594	2.02e-22
	CTD-2589H19.6	ENSG00000271781.1	2.51	0.34	1.389	3.99e-05
	CTD-2595P9.4	ENSG00000275155.1	0.075	2.84	-1.837	1.61e-18
	CTD-2619J13.13	ENSG00000268307.1	4.93	0.19	2.317	0.0089
	CTD-2623N2.3	ENSG00000267370.1	0.52	2.3	-1.118	1.66e-12
	CTD-2647L4.4	ENSG00000259366.1	0.755	3.26	-1.279	6.73e-09
	CTD-2651B20.1	ENSG00000259539.1	0.015	1.14	-1.076	1.05e-11
	CTD-3010D24.3	ENSG00000263893.2	1.035	0	1.025	6.4e-06
	CTD-3035K23.7	ENSG00000274565.1	0.36	14.15	-3.478	4.93e-37
	CTD-3064M3.3	ENSG00000261655.1	0.17	2.41	-1.543	9.53e-16
	CTD-3064M3.7	ENSG00000271959.1	0.05	1.17	-1.047	9.64e-34
	CTD-3076O17.1	ENSG00000254744.3	0	1.09	-1.064	7.61e-26
	CTD-3092A11.1	ENSG00000215302.8	0.895	3.19	-1.145	7.53e-10
	CTD-3092A11.2	ENSG00000270055.1	4.185	12.28	-1.357	7.06e-06
	CTD-3157E16.1	ENSG00000265519.1	0.47	3.84	-1.719	2.19e-05
	CTD-3157E16.2	ENSG00000276855.1	3.19	13.71	-1.812	0.00115
	CTD-3162L10.1	ENSG00000267053.6	0.24	2.25	-1.39	7.82e-08
	CTD-3193K9.11	ENSG00000273650.1	0.18	3.8	-2.024	1.69e-19
	CTD-3220F14.1	ENSG00000267605.5	0.15	1.77	-1.268	9.14e-18
	CTDSP1	ENSG00000144579.7	60.295	127.018	-1.062	7.22e-05
	CTF1	ENSG00000150281.6	4.47	19.7	-1.92	1.1e-07
	CTGF	ENSG00000118523.5	27.408	146.088	-2.372	0.0011
	CTHRC1	ENSG00000164932.12	19.215	6.8	1.374	0.0028
	CTIF	ENSG00000134030.13	6.71	18.199	-1.316	5.01e-12
	CTNNBIP1	ENSG00000178585.14	51.241	13.16	1.883	0.000108
	CTRB1	ENSG00000168925.10	0	4.19	-2.376	1.82e-37
	CTRB2	ENSG00000168928.12	0.01	4.77	-2.514	7.33e-35
	CTRC	ENSG00000162438.11	0.24	1.49	-1.006	8.81e-10
	CTSC	ENSG00000109861.15	139.449	40.98	1.742	1.24e-05
	CTSF	ENSG00000174080.10	20.789	118.422	-2.454	1.46e-07
	CTSG	ENSG00000100448.3	0.205	1.66	-1.142	8.85e-08
	CTSK	ENSG00000143387.12	19.365	282.948	-3.801	1.5e-13
	CTSO	ENSG00000256043.2	6.835	22.6	-1.591	3.86e-05
	CTSS	ENSG00000163131.10	49.244	8.89	2.345	3.63e-05
	CTSV	ENSG00000136943.10	34.065	0.34	4.71	3.76e-14
	CTTNBP2	ENSG00000077063.10	0.275	6.26	-2.509	1.12e-13
	CTXN1	ENSG00000178531.5	4.779	25.4	-2.192	6.8e-05
	CXADR	ENSG00000154639.18	19.15	1.29	3.137	6.89e-18
	CXCL1	ENSG00000163739.4	66.325	2.72	4.178	0.000288
	CXCL10	ENSG00000169245.5	41.593	0.61	4.726	1.7e-07
	CXCL11	ENSG00000169248.12	7.365	0.13	2.888	0.000389
	CXCL12	ENSG00000107562.16	4.11	169.67	-5.062	1.03e-24
	CXCL13	ENSG00000156234.7	7.645	0.17	2.885	0.000266
	CXCL16	ENSG00000161921.14	65.305	14.39	2.107	4.03e-10
	CXCL17	ENSG00000189377.8	164.09	0.51	6.773	1.01e-06
	CXCL8	ENSG00000169429.10	20.005	0.48	3.827	7.23e-06
	CXCL9	ENSG00000138755.5	16.06	0.2	3.829	0.000238
	CXCR3	ENSG00000186810.7	1.985	0.28	1.222	0.00696
	CXorf23	ENSG00000173681.16	2.475	6.09	-1.029	1.08e-05
	CXorf36	ENSG00000147113.16	1.29	23.811	-3.438	5.75e-37
	CYB5D1	ENSG00000182224.11	5.105	12.38	-1.132	2.46e-06
	CYB5D2	ENSG00000167740.9	7.86	19.03	-1.177	1.17e-05
	CYB5R3	ENSG00000100243.20	105.788	277.298	-1.382	4.56e-07
	CYBA	ENSG00000051523.10	248.034	72.488	1.761	1.69e-05
	CYBB	ENSG00000165168.7	5.2	1.7	1.199	0.00663
	CYBRD1	ENSG00000071967.11	13.729	123.416	-3.078	4.95e-14
	CYCS	ENSG00000172115.8	100.942	36.141	1.457	7.18e-08
	CYGB	ENSG00000161544.9	3.485	35.131	-3.01	7.3e-13
	CYP11A1	ENSG00000140459.17	0.09	1.86	-1.392	1.74e-05
	CYP17A1	ENSG00000148795.5	0.03	1.61	-1.341	6.05e-15
	CYP17A1-AS1	ENSG00000203886.4	0.15	1.66	-1.21	1.51e-29
	CYP1B1	ENSG00000138061.11	1.53	19.46	-3.016	1.21e-12
	CYP1B1-AS1	ENSG00000232973.11	0.24	3.99	-2.009	5.27e-21
	CYP21A2	ENSG00000231852.6	0.18	1.55	-1.112	4.1e-08
	CYP27A1	ENSG00000135929.8	5.315	28.949	-2.246	2.02e-07
	CYP27B1	ENSG00000111012.9	2.805	0.49	1.353	3.3e-05
	CYP2A6	ENSG00000255974.6	0.03	1.65	-1.363	1.4e-09
	CYP2J2	ENSG00000134716.9	3.555	0.69	1.43	0.0037
	CYP2S1	ENSG00000167600.13	7.965	0.64	2.451	0.000478
	CYP2U1	ENSG00000155016.17	1.1	6.1	-1.757	1.44e-12
	CYP46A1	ENSG00000036530.8	0.1	2.6	-1.711	2.52e-44
	CYP4V2	ENSG00000145476.15	3.82	9.44	-1.115	0.000316
	CYR61	ENSG00000142871.15	29.579	168.826	-2.473	0.000796
	CYS1	ENSG00000205795.4	0.76	11.44	-2.821	2.76e-12
	CYTH3	ENSG00000008256.15	6.095	17.08	-1.35	8.59e-07
	CYTL1	ENSG00000170891.10	0.445	11.61	-3.125	3.4e-29
	CYYR1	ENSG00000166265.11	1.56	12.39	-2.387	5.79e-19
	D2HGDH	ENSG00000180902.16	13.57	35.28	-1.316	4.58e-06
	DAAM2	ENSG00000146122.16	0.505	17.9	-3.651	2.03e-26
	DAB2	ENSG00000153071.14	5.275	29.91	-2.3	3.18e-10
	DACT1	ENSG00000165617.14	0.71	7.84	-2.37	3.5e-09
	DACT3	ENSG00000197380.10	0.735	32.401	-4.267	7.3e-32
	DAPL1	ENSG00000163331.10	15.889	0.38	3.613	0.00573
	DAPP1	ENSG00000070190.12	8.48	0.99	2.252	0.000364
	DARS-AS1	ENSG00000231890.7	2.25	0.47	1.145	0.000296
	DARS2	ENSG00000117593.9	15.045	4.65	1.506	3.93e-09
	DBF4	ENSG00000006634.7	12.975	3.69	1.575	8.6e-12
	DBI	ENSG00000155368.16	333.154	88.437	1.902	6.34e-12
	DBNDD1	ENSG00000003249.13	11.43	1.2	2.498	3.56e-07
	DCAF13	ENSG00000164934.13	31.985	15.47	1.002	1.26e-07
	DCAF8	ENSG00000132716.18	41.494	95.789	-1.188	2.42e-07
	DCHS1	ENSG00000166341.7	0.95	19.231	-3.375	2.81e-24
	DCLK1	ENSG00000133083.14	0.255	8.05	-2.85	5.35e-23
	DCLK2	ENSG00000170390.14	0.405	4.79	-2.043	1.56e-18
	DCLRE1B	ENSG00000118655.4	6.625	2.37	1.178	3.06e-09
	DCN	ENSG00000011465.16	42.833	1416.39	-5.015	2.84e-14
	DCP1B	ENSG00000151065.13	7.259	17.15	-1.136	2.41e-06
	DCTPP1	ENSG00000179958.8	59.914	23.39	1.32	3.41e-08
	DCUN1D3	ENSG00000188215.9	2.625	6.29	-1.008	1.7e-09
	DCUN1D4	ENSG00000109184.14	10.095	24.55	-1.203	3.61e-06
	DDAH2	ENSG00000213722.8	50.279	170.33	-1.74	1.01e-05
	DDHD1	ENSG00000100523.14	1.545	5.51	-1.355	4.59e-06
	DDHD2	ENSG00000085788.13	10.885	31.111	-1.434	1.04e-05
	DDIAS	ENSG00000165490.12	4.76	0.45	1.99	8.21e-13
	DDIT4L	ENSG00000145358.6	0.13	2.16	-1.484	0.000117
	DDO	ENSG00000203797.9	0.485	1.99	-1.01	0.00035
	DDR1	ENSG00000204580.11	160.362	28.34	2.459	3.05e-10
	DDR2	ENSG00000162733.16	1.165	27.839	-3.736	6.85e-26
	DDX17	ENSG00000100201.18	105.349	344.055	-1.698	1.41e-09
	DEF6	ENSG00000023892.10	25.24	5.69	1.972	2.23e-10
	DEFB124	ENSG00000180383.3	0	3.1	-2.036	6.85e-26
	DENND1C	ENSG00000205744.9	11.94	2.28	1.98	1.71e-07
	DENND2A	ENSG00000146966.12	0.77	22.98	-3.76	2.45e-21
	DENND2D	ENSG00000162777.16	34.95	6.21	2.318	8.75e-20
	DENND3	ENSG00000105339.10	6.725	40.47	-2.424	5e-14
	DENND4B	ENSG00000198837.9	16.36	46.189	-1.443	1.44e-07
	DENND4C	ENSG00000137145.20	8.235	17.67	-1.016	5.54e-05
	DENND5A	ENSG00000184014.7	17.5	57.759	-1.667	1.22e-08
	DENND5B	ENSG00000170456.14	1.19	3.7	-1.102	7.33e-06
	DEPDC1	ENSG00000024526.16	7.07	0.06	2.928	1.53e-22
	DEPDC1B	ENSG00000035499.12	8.065	0.24	2.87	3.17e-22
	DERL3	ENSG00000099958.14	20.345	2.55	2.588	1.14e-05
	DES	ENSG00000175084.11	2.39	770.418	-7.83	4.55e-25
	DET1	ENSG00000140543.13	2.229	7.51	-1.398	5.92e-07
	DEXI	ENSG00000182108.9	21.89	45.291	-1.016	1.66e-05
	DFNB31	ENSG00000095397.13	4.85	22.279	-1.993	8.99e-10
	DFNB59	ENSG00000204311.11	1.235	4.31	-1.248	3.94e-09
	DGAT2	ENSG00000062282.14	6.735	0.68	2.203	0.000103
	DGKD	ENSG00000077044.9	4.08	14.4	-1.6	4.65e-05
	DGKE	ENSG00000153933.9	1.445	4.84	-1.256	3.16e-09
	DGKG	ENSG00000058866.14	0.255	1.61	-1.056	1.12e-06
	DGUOK-AS1	ENSG00000237883.1	7.245	1.18	1.919	9.88e-07
	DHCR24	ENSG00000116133.11	148.652	15.24	3.204	6.59e-19
	DHCR7	ENSG00000172893.15	25.145	9.48	1.319	0.00534
	DHDH	ENSG00000104808.7	2.81	0.35	1.497	7.84e-07
	DHFR	ENSG00000228716.6	26.18	4.22	2.38	1.02e-18
	DHFRP1	ENSG00000188985.6	7.095	1.34	1.791	2.32e-07
	DHRS12	ENSG00000102796.10	8.795	20.33	-1.123	0.0012
	DHX35	ENSG00000101452.14	6.13	14.14	-1.086	0.00655
	DIAPH2	ENSG00000147202.17	3.265	9.59	-1.312	0.000641
	DIAPH3	ENSG00000139734.17	4.22	0.04	2.327	3.37e-15
	DIDO1	ENSG00000101191.16	15.494	34.9	-1.122	0.00014
	DIO3	ENSG00000197406.7	0.53	14.52	-3.343	6.49e-17
	DIO3OS	ENSG00000258498.6	1.545	95.962	-5.252	1.12e-24
	DIP2A	ENSG00000160305.17	11.855	26.04	-1.073	7.1e-06
	DIP2C	ENSG00000151240.15	2.91	11.36	-1.66	4.03e-10
	DIRAS1	ENSG00000176490.4	0.16	6.85	-2.759	2.6e-16
	DIRAS3	ENSG00000162595.4	0.485	4.85	-1.978	7.53e-08
	DIRC2	ENSG00000138463.8	11.565	4.04	1.318	1.24e-06
	DISP1	ENSG00000154309.8	1.355	4.4	-1.197	9.23e-06
	DIXDC1	ENSG00000150764.13	1.235	21.36	-3.323	1.71e-28
	DKC1	ENSG00000130826.15	56.92	26.87	1.055	3.22e-05
	DKK3	ENSG00000050165.17	14.054	80.208	-2.431	0.000222
	DLC1	ENSG00000164741.14	1.2	16.74	-3.011	2.91e-20
	DLEU1	ENSG00000176124.11	8.25	3.18	1.146	1.29e-06
	DLEU2	ENSG00000231607.8	5.07	1.67	1.185	1.16e-06
	DLG2	ENSG00000150672.16	0.225	1.87	-1.228	6.91e-12
	DLG4	ENSG00000132535.18	2.755	32.83	-3.171	1.29e-17
	DLGAP5	ENSG00000126787.12	16.46	0.05	4.056	8.15e-37
	DLK1	ENSG00000185559.13	0	1.12	-1.084	1.11e-06
	DLL1	ENSG00000198719.8	3.685	15.96	-1.856	5.17e-05
	DLL4	ENSG00000128917.6	1.8	7.83	-1.657	4.78e-13
	DMD	ENSG00000198947.14	1.175	7.9	-2.033	1.71e-07
	DMPK	ENSG00000104936.17	21.02	94.182	-2.112	6.75e-14
	DMRTA2	ENSG00000142700.11	1.475	0.02	1.279	0.00173
	DMRTC1B	ENSG00000184911.14	0.06	1.35	-1.149	3.9e-17
	DMTF1	ENSG00000135164.18	21.03	72.038	-1.729	2.37e-09
	DMWD	ENSG00000185800.11	15.035	34.09	-1.13	1.27e-05
	DMXL2	ENSG00000104093.13	7.245	16.85	-1.114	0.000415
	DNAH1	ENSG00000114841.17	1.375	5.38	-1.426	3.87e-12
	DNAJB11	ENSG00000090520.10	192.031	70.511	1.433	5.92e-16
	DNAJC18	ENSG00000170464.9	2.995	9.62	-1.411	1.1e-07
	DNAJC19P5	ENSG00000225808.1	0.51	2.09	-1.033	9.09e-05
	DNAJC19P9	ENSG00000258608.1	2.98	0.44	1.467	4.05e-07
	DNAJC27	ENSG00000115137.11	1.325	4.46	-1.232	6.48e-13
	DNAJC9	ENSG00000213551.4	34.21	12.47	1.386	1.58e-12
	DNER	ENSG00000187957.7	0.13	1.76	-1.288	0.000568
	DNHD1	ENSG00000179532.12	1.68	9.12	-1.917	1.81e-17
	DNM1	ENSG00000106976.18	9.15	29.49	-1.587	0.00073
	DNM3	ENSG00000197959.13	0.76	5.28	-1.835	8.08e-13
	DNM3OS	ENSG00000230630.2	0.29	2.94	-1.611	9.85e-16
	DOC2A	ENSG00000149927.17	0.6	2.38	-1.079	0.00305
	DOCK11	ENSG00000147251.15	3.8	11.51	-1.382	8.95e-07
	DOCK4	ENSG00000128512.19	1.365	8.02	-1.931	4.81e-20
	DOLPP1	ENSG00000167130.17	18.735	6.27	1.441	2.76e-11
	DONSON	ENSG00000159147.17	32.115	13.72	1.17	3.46e-07
	DOPEY1	ENSG00000083097.14	4.22	11.16	-1.22	7.53e-07
	DPH1	ENSG00000108963.17	13.565	46.99	-1.72	1.62e-09
	DPP3	ENSG00000254986.7	44.29	15.51	1.456	3.92e-14
	DPP6	ENSG00000130226.16	0.04	4.95	-2.516	1.82e-31
	DPT	ENSG00000143196.4	1.355	122.938	-5.718	7.54e-30
	DPY19L2	ENSG00000177990.11	0.405	16.21	-3.615	3.35e-23
	DPY19L3	ENSG00000178904.18	3.795	9.37	-1.113	7.94e-05
	DPYSL2	ENSG00000092964.16	8.92	28.719	-1.583	1.45e-06
	DPYSL3	ENSG00000113657.12	8.005	78.188	-3.137	3.91e-06
	DPYSL4	ENSG00000151640.12	0.28	1.81	-1.134	3.28e-05
	DQX1	ENSG00000144045.13	5.41	0.15	2.479	0.000952
	DSC2	ENSG00000134755.14	35.85	0.33	4.792	1.39e-08
	DSC3	ENSG00000134762.16	72.534	0.24	5.89	0.00026
	DSCC1	ENSG00000136982.5	6.79	2.3	1.239	5.76e-09
	DSEL	ENSG00000171451.13	0.21	1.84	-1.231	1.4e-09
	DSG2	ENSG00000046604.12	36.89	1.79	3.763	6.01e-20
	DSG3	ENSG00000134757.4	71.394	0.1	6.04	0.00108
	DSN1	ENSG00000149636.15	26.205	5.39	2.09	1.82e-20
	DSP	ENSG00000096696.13	144.842	2.72	5.293	3.57e-14
	DST	ENSG00000151914.17	48.135	258.513	-2.401	3.52e-06
	DTL	ENSG00000143476.17	16.25	0.27	3.764	1.04e-32
	DTNA	ENSG00000134769.21	0.445	10.04	-2.934	9.59e-19
	DTWD1	ENSG00000104047.14	11.585	36.309	-1.568	7.11e-11
	DTX2	ENSG00000091073.19	48.686	17.23	1.447	6.22e-05
	DTX3	ENSG00000178498.15	14.675	83.998	-2.439	1.44e-10
	DTX3L	ENSG00000163840.9	26.455	8.84	1.48	2.19e-07
	DTYMK	ENSG00000168393.12	48.686	15.59	1.583	1.94e-10
	DUOX1	ENSG00000137857.17	21.859	3.03	2.504	0.0097
	DUOX2	ENSG00000140279.12	5.705	0.33	2.334	0.00787
	DUOXA1	ENSG00000140254.12	27.88	0.85	3.964	0.000489
	DUSP1	ENSG00000120129.5	86.864	403.129	-2.201	8.55e-06
	DUSP10	ENSG00000143507.17	9.125	2.67	1.464	9.5e-06
	DUSP14	ENSG00000276023.4	20.91	8.72	1.173	2.22e-05
	DUSP15	ENSG00000149599.15	0.345	5.38	-2.246	1.25e-10
	DUSP8P5	ENSG00000235316.1	0.35	2.81	-1.497	1.69e-27
	DUSP9	ENSG00000130829.17	1.895	0.04	1.477	0.000472
	DVL2	ENSG00000004975.11	16.815	50.98	-1.545	1.95e-08
	DYNC1I1	ENSG00000158560.14	0.215	1.97	-1.29	0.00223
	DYNC2H1	ENSG00000187240.13	3.475	16.12	-1.936	9.43e-06
	DYNC2LI1	ENSG00000138036.18	12.98	27.86	-1.046	0.000336
	DYNLL1	ENSG00000088986.10	596.219	272.327	1.128	3.97e-06
	DZIP1	ENSG00000134874.17	3.915	22.91	-2.282	8.59e-07
	DZIP1L	ENSG00000158163.14	2.125	8.03	-1.531	6.09e-07
	E2F1	ENSG00000101412.12	23.205	1.26	3.421	3.6e-32
	E2F2	ENSG00000007968.6	6.325	0.04	2.816	1.11e-16
	E2F3	ENSG00000112242.14	6.81	2.44	1.183	1.64e-09
	E2F7	ENSG00000165891.15	5.23	0.03	2.597	2.97e-13
	E2F8	ENSG00000129173.12	6.945	0.07	2.892	5.16e-14
	EAF2	ENSG00000145088.8	8.64	2.86	1.32	5.42e-06
	EBF1	ENSG00000164330.16	0.45	11.97	-3.161	6.54e-50
	EBF3	ENSG00000108001.13	0.16	2.62	-1.642	6.62e-12
	EBF4	ENSG00000088881.20	9.115	40.929	-2.051	6.1e-06
	EBLN2	ENSG00000255423.1	0.345	2.09	-1.2	6.28e-15
	EBNA1BP2	ENSG00000117395.10	83.615	38.95	1.083	3.42e-08
	EBP	ENSG00000147155.10	154.701	24.01	2.638	1.06e-16
	ECE2	ENSG00000145194.17	13.285	1.19	2.705	1.9e-21
	ECHDC2	ENSG00000121310.16	53.039	167.462	-1.64	3.5e-09
	ECI2	ENSG00000198721.12	17.114	53.4	-1.586	0.000831
	ECM2	ENSG00000106823.12	0.95	14.59	-2.999	3.96e-22
	ECT2	ENSG00000114346.13	39.356	2.42	3.561	3e-27
	EDA	ENSG00000158813.17	0.53	3.6	-1.588	1.09e-07
	EDA2R	ENSG00000131080.14	0.09	3.86	-2.157	7.53e-43
	EDARADD	ENSG00000186197.12	4.26	0.31	2.005	7.78e-06
	EDIL3	ENSG00000164176.12	1.36	10.87	-2.33	4.44e-05
	EDN2	ENSG00000127129.9	10.925	0.34	3.154	0.00702
	EDNRA	ENSG00000151617.15	2.26	25.779	-3.038	3.68e-17
	EDNRB	ENSG00000136160.14	0.435	21.04	-3.941	9.21e-45
	EEF1B2P3	ENSG00000232472.1	3.56	9.04	-1.139	0.000132
	EEF2K	ENSG00000103319.11	8.525	20.69	-1.187	4.09e-06
	EFCAB1	ENSG00000034239.10	0.36	7.85	-2.702	1.44e-09
	EFCAB11	ENSG00000140025.15	13.985	4.12	1.549	5.22e-14
	EFCAB13	ENSG00000178852.15	1.115	3.68	-1.146	0.00211
	EFCAB2	ENSG00000203666.12	6.15	14.05	-1.074	0.00565
	EFCC1	ENSG00000114654.7	0.43	3.26	-1.575	1.52e-07
	EFEMP2	ENSG00000172638.12	13.69	137.7	-3.239	2.44e-10
	EFHC1	ENSG00000096093.14	3.88	9.69	-1.131	0.000216
	EFHD1	ENSG00000115468.11	3.36	103.888	-4.588	5.98e-10
	EFHD2	ENSG00000142634.12	100.792	35.55	1.478	4.74e-07
	EFNA1	ENSG00000169242.11	122.776	54.841	1.148	8.77e-06
	EFNA3	ENSG00000143590.13	14.89	2.61	2.138	0.000411
	EFNA4	ENSG00000243364.7	21.55	8.24	1.287	1.07e-06
	EFNB3	ENSG00000108947.4	0.21	4.06	-2.064	8.44e-15
	EFTUD2	ENSG00000108883.12	65.084	30.909	1.05	7.02e-13
	EGFL6	ENSG00000198759.11	2.715	0.53	1.28	0.000727
	EGFL7	ENSG00000172889.15	9.24	125.156	-3.623	4.48e-21
	EGFL8	ENSG00000241404.6	6.545	38.689	-2.395	1.82e-17
	EGFLAM	ENSG00000164318.17	1.77	11.26	-2.146	1.89e-11
	EGLN3	ENSG00000129521.13	40.32	6.6	2.443	0.00269
	EHBP1L1	ENSG00000173442.11	41.22	92.5	-1.147	1.23e-05
	EHD2	ENSG00000024422.11	39.824	107.403	-1.409	0.000372
	EHF	ENSG00000135373.12	34.26	0.39	4.665	7.01e-06
	EHHADH	ENSG00000113790.10	6.28	1.98	1.289	2.56e-06
	EID1	ENSG00000255302.3	56.256	144.607	-1.347	6.59e-06
	EID2B	ENSG00000176401.5	1.08	4.33	-1.358	1.88e-12
	EIF1AXP1	ENSG00000236698.1	13.91	3.3	1.794	4.75e-06
	EIF1B	ENSG00000114784.3	42.566	92.969	-1.109	8.33e-05
	EIF2S1	ENSG00000134001.12	80.769	32.851	1.272	0.001
	EIF3J-AS1	ENSG00000179523.4	3.445	13.05	-1.66	1.5e-11
	EIF4B	ENSG00000063046.17	93.425	215.926	-1.2	1.12e-06
	EIF4BP6	ENSG00000197258.5	1.56	5.27	-1.292	5.04e-12
	EIF4E3	ENSG00000163412.12	4.675	11.71	-1.163	5.01e-06
	EIF4EBP1	ENSG00000187840.4	110.327	29.85	1.851	2.83e-14
	EIF4ENIF1	ENSG00000184708.17	10.42	22.299	-1.029	3.66e-05
	EIF4G1	ENSG00000114867.19	268.178	128.319	1.058	2.29e-08
	EIF5A	ENSG00000132507.17	549.47	227.716	1.267	1.61e-11
	EIF5AP4	ENSG00000234743.1	8.565	0.2	2.995	6.12e-18
	EIF6	ENSG00000242372.6	267.379	96.998	1.453	1.31e-13
	ELAVL2	ENSG00000107105.14	1.95	0.11	1.41	0.000535
	ELF3	ENSG00000163435.15	354.489	3.58	6.278	4.11e-14
	ELFN1	ENSG00000225968.7	0.32	4	-1.921	4.8e-21
	ELMO1	ENSG00000155849.15	3.38	16.85	-2.027	1.9e-11
	ELMO2	ENSG00000062598.17	15.4	37.791	-1.242	3.47e-06
	ELMO3	ENSG00000102890.14	20.35	2.25	2.716	2.42e-12
	ELMOD3	ENSG00000115459.17	10.475	22.45	-1.031	7.05e-06
	ELMSAN1	ENSG00000156030.12	9.315	24.16	-1.286	1.31e-05
	ELN	ENSG00000049540.16	5.81	95.081	-3.819	3.16e-08
	ELOVL3	ENSG00000119915.4	1.375	0.15	1.046	0.000724
	EMCN	ENSG00000164035.9	1.31	17.93	-3.035	3.24e-28
	EME1	ENSG00000154920.14	6.475	1.04	1.873	3.46e-14
	EME2	ENSG00000197774.12	3.97	9.26	-1.046	2.66e-07
	EMILIN1	ENSG00000138080.13	7.69	133.213	-3.949	2.48e-12
	EMILIN3	ENSG00000183798.4	0.205	3.69	-1.961	2.24e-10
	EML1	ENSG00000066629.16	1.625	12.39	-2.351	5.95e-14
	EML2	ENSG00000125746.14	49.821	21.341	1.186	0.00929
	EML3	ENSG00000149499.11	30.53	92.359	-1.566	4.72e-15
	EML4	ENSG00000143924.18	21.271	9.64	1.066	3.96e-05
	EMP2	ENSG00000213853.9	79.519	34.42	1.185	0.000388
	EMP3	ENSG00000142227.10	44.145	191.035	-2.089	1.4e-08
	EMX2	ENSG00000170370.11	0.585	60.9	-5.287	2.24e-14
	EMX2OS	ENSG00000229847.8	0.41	34.46	-4.652	6.45e-21
	ENC1	ENSG00000171617.13	5.015	1.7	1.156	0.00564
	ENDOD1	ENSG00000149218.4	11	26.02	-1.171	0.00497
	ENG	ENSG00000106991.13	27.069	103.378	-1.895	1.21e-11
	ENGASE	ENSG00000167280.16	10.02	43.021	-1.998	2.23e-10
	ENO1	ENSG00000074800.13	1492.48	323.068	2.204	1.03e-15
	ENO1P1	ENSG00000244457.2	1.81	0.15	1.289	0.000223
	ENOX1	ENSG00000120658.12	0.35	2.95	-1.549	2.94e-18
	ENPP1	ENSG00000197594.11	0.27	6.89	-2.635	3.11e-17
	ENPP2	ENSG00000136960.12	3.94	38.17	-2.987	5.93e-15
	FGR	ENSG00000000938.12	3.885	9.02	-1.036	3.22e-05
	NIPAL3	ENSG00000001461.16	11.025	4.98	1.008	0.000968
	SEMA3F	ENSG00000001617.11	51.299	19.211	1.372	5.78e-06
	RAD52	ENSG00000002016.16	4.995	13.47	-1.271	2.16e-07
	KLHL13	ENSG00000003096.13	2.655	15.83	-2.203	4.97e-07
	TFPI	ENSG00000003436.14	3.57	40.599	-3.186	1.14e-05
	RBM5	ENSG00000003756.16	47.816	175.022	-1.85	2.13e-12
	SLC7A2	ENSG00000003989.16	0.715	19.71	-3.594	2.64e-06
	SARM1	ENSG00000004139.13	2.68	10.82	-1.684	5.86e-05
	PLXND1	ENSG00000004399.12	37.355	126.772	-1.736	3.99e-07
	FKBP4	ENSG00000004478.7	72.786	33.66	1.09	3.65e-05
	RBM6	ENSG00000004534.14	42.165	122.947	-1.522	7.84e-11
	HSPB6	ENSG00000004776.11	3.605	749.559	-7.349	1.05e-32
	PDK4	ENSG00000004799.7	0.74	94.418	-5.777	5.14e-27
	HCCS	ENSG00000004961.14	26.591	9.31	1.42	2.64e-13
	PRSS22	ENSG00000005001.9	46.08	0.3	5.179	2.8e-08
	SLC25A5	ENSG00000005022.5	479.952	130.87	1.867	3.13e-10
	HOXA11	ENSG00000005073.5	2.265	40.38	-3.664	2.76e-17
	MEOX1	ENSG00000005102.12	0.58	6.44	-2.235	1.84e-17
	THSD7A	ENSG00000005108.15	0.1	2.14	-1.513	9.66e-29
	PRKAR2B	ENSG00000005249.12	1.18	8.86	-2.177	1.05e-06
	KMT2E	ENSG00000005483.19	11.765	28.919	-1.229	1.62e-05
	SOX8	ENSG00000005513.9	0.09	1.65	-1.282	1.73e-10
	OSBPL7	ENSG00000006025.11	5.525	13.95	-1.196	0.00128
	TMEM98	ENSG00000006042.11	17.724	75.149	-2.024	0.000999
	TMEM132A	ENSG00000006118.14	39.87	6.92	2.367	1.33e-10
	SPATA20	ENSG00000006282.19	17.285	47.11	-1.396	2.04e-06
	TNFRSF12A	ENSG00000006327.13	98.376	14.11	2.717	7.13e-13
	MAP3K9	ENSG00000006432.15	2.33	0.2	1.472	8.76e-05
	GGCT	ENSG00000006625.17	111.086	27.561	1.972	3.51e-25
	TBXA2R	ENSG00000006638.11	0.57	3.77	-1.603	7.79e-24
	GAS7	ENSG00000007237.18	1.485	23.131	-3.28	1.15e-20
	RHBDF1	ENSG00000007384.15	27.245	81.109	-1.54	2.11e-09
	LUC7L	ENSG00000007392.16	39.835	91.05	-1.173	3.46e-09
	SELE	ENSG00000007908.15	0.375	3.68	-1.767	2.94e-07
	MYLIP	ENSG00000007944.14	13.94	43.721	-1.582	4.53e-05
	SPAG9	ENSG00000008294.20	14.96	35.73	-1.202	1.79e-05
	PLEKHG6	ENSG00000008323.15	13.91	0.79	3.058	1.45e-08
	NFIX	ENSG00000008441.16	14.225	69.598	-2.213	2.79e-09
	IL32	ENSG00000008517.16	306.023	16.53	4.13	2.67e-15
	PKD1	ENSG00000008710.17	21.875	130.634	-2.525	6.67e-14
	REV3L	ENSG00000009413.15	4.8	34.501	-2.614	2.61e-22
	MASP2	ENSG00000009724.16	0.2	1.93	-1.288	1.22e-23
	ETV7	ENSG00000010030.13	14.555	1.39	2.702	2.48e-09
	NCAPD2	ENSG00000010292.12	37.285	12.11	1.546	4.06e-09
	IFFO1	ENSG00000010295.19	2.89	31.899	-3.08	7.37e-26
	PHF7	ENSG00000010318.19	2.89	6.88	-1.018	0.00128
	SEMA3G	ENSG00000010319.6	0.76	4.18	-1.557	1.33e-12
	NISCH	ENSG00000010322.15	21.83	96.669	-2.097	5.35e-17
	STAB1	ENSG00000010327.10	22.289	61.26	-1.419	5.64e-05
	IDS	ENSG00000010404.17	21.995	50.649	-1.167	0.00119
	SCMH1	ENSG00000010803.16	12.72	35.69	-1.419	1.29e-06
	FYN	ENSG00000010810.17	11.37	72.962	-2.58	1.28e-10
	MRC2	ENSG00000011028.13	22.795	69.758	-1.572	0.00769
	NME2	ENSG00000011052.21	28.814	8.65	1.627	6.53e-06
	PIK3C2A	ENSG00000011405.13	5.285	16.82	-1.504	1.24e-05
	PLAUR	ENSG00000011422.11	57.865	21.11	1.413	1.27e-05
	TYROBP	ENSG00000011600.11	82.047	26.07	1.617	0.00573
	SEMA3B	ENSG00000012171.17	7.33	60.162	-2.876	5.37e-05
	MAP4K5	ENSG00000012983.11	13.51	37.19	-1.396	1.08e-07
	SLC25A39	ENSG00000013306.15	151.607	73.94	1.026	4.28e-12
	MAMLD1	ENSG00000013619.13	1.46	8	-1.871	1.84e-10
	TACC3	ENSG00000013810.18	55.995	4.89	3.275	4.22e-31
	POLA2	ENSG00000014138.8	29.895	11.54	1.301	2.13e-09
	MTMR11	ENSG00000014914.19	7.625	31.69	-1.922	5.79e-09
	ZMYND11	ENSG00000015171.18	17.79	43.119	-1.231	4.96e-05
	ISL1	ENSG00000016082.14	0.32	3.51	-1.773	0.00347
	IGF1	ENSG00000017427.15	1.15	16.9	-3.058	9.84e-10
	RUFY3	ENSG00000018189.12	14.115	51.321	-1.791	1.15e-15
	WWTR1	ENSG00000018408.14	17.63	45.94	-1.333	0.000402
	ZNF582	ENSG00000018869.16	0.3	3.93	-1.923	2.36e-23
	PHLDB1	ENSG00000019144.16	14.535	152.63	-3.306	2.06e-12
	PRDM11	ENSG00000019485.12	3.415	11.07	-1.451	2.62e-07
	HGF	ENSG00000019991.15	0.37	3.95	-1.853	2.29e-12
	ZRANB1	ENSG00000019995.6	5.4	14.27	-1.255	1.23e-06
	SAMD4A	ENSG00000020577.13	2.235	12.4	-2.05	3.69e-10
	RUNX3	ENSG00000020633.18	11.425	1.67	2.218	9.41e-07
	SERPINB1	ENSG00000021355.12	84.585	23.381	1.812	0.00397
	NRXN3	ENSG00000021645.17	0.08	2.16	-1.549	4.66e-09
	OSBPL5	ENSG00000021762.19	7.73	57.221	-2.737	1.22e-13
	FHL1	ENSG00000022267.16	4.36	274.43	-5.683	2.15e-26
	PLEKHO1	ENSG00000023902.13	28.249	80.17	-1.473	0.00405
	GCLM	ENSG00000023909.9	8.765	2.74	1.385	0.0002
	HSD17B6	ENSG00000025423.11	3.27	30.589	-2.887	2.62e-12
	NR1H3	ENSG00000025434.18	19.33	43.281	-1.123	0.00131
	TYMP	ENSG00000025708.12	202.334	19.251	3.328	6.25e-10
	VIM	ENSG00000026025.13	199.728	1982.63	-3.305	1.7e-13
	RTEL1-TNFRSF6B	ENSG00000026036.20	2.28	13.38	-2.132	2.62e-09
	SLAMF7	ENSG00000026751.16	6.035	1.06	1.772	0.00592
	SH2D2A	ENSG00000027869.11	7.86	1.81	1.657	0.000141
	HMGB3	ENSG00000029993.14	101.405	6.38	3.795	1.96e-29
	GRN	ENSG00000030582.16	356.645	127.371	1.478	1.21e-10
	FAM13B	ENSG00000031003.10	5.86	14.76	-1.2	1.88e-05
	IFT88	ENSG00000032742.17	3.94	12.16	-1.414	3.36e-06
	GAB2	ENSG00000033327.12	2.045	14.46	-2.344	1.15e-14
	SLC4A7	ENSG00000033867.16	2.675	10.23	-1.612	8.12e-05
	TMSB10	ENSG00000034510.5	4349.4	1205.74	1.85	2.28e-14
	MYOC	ENSG00000034971.14	0.02	2.43	-1.75	2.48e-14
	FAM136A	ENSG00000035141.7	35.495	14.85	1.203	1.87e-09
	VCL	ENSG00000035403.16	36.211	89.61	-1.284	2.05e-05
	NSMAF	ENSG00000035681.7	11.05	24.22	-1.066	6.99e-05
	TIMP2	ENSG00000035862.12	44.026	569.755	-3.664	8.15e-14
	USP2	ENSG00000036672.15	1.1	7.27	-1.978	1.97e-10
	TUBG2	ENSG00000037042.8	9.47	35.17	-1.789	1.41e-13
	RPL26L1	ENSG00000037241.7	57.005	26.379	1.083	7.13e-12
	FLT4	ENSG00000037280.15	0.775	9.17	-2.518	7.54e-30
	MRI1	ENSG00000037757.13	14.43	31.349	-1.068	5.65e-05
	PI4K2B	ENSG00000038210.12	12.945	5.87	1.021	0.00127
	TLL1	ENSG00000038295.7	0.13	1.49	-1.14	1e-06
	ZFYVE16	ENSG00000039319.16	9.47	24	-1.256	7.37e-06
	FAM65A	ENSG00000039523.17	16.605	67.531	-1.961	2.82e-08
	PHLPP2	ENSG00000040199.18	0.985	3.65	-1.228	4.62e-08
	SPDL1	ENSG00000040275.16	13.015	4.77	1.28	8.76e-08
	RAB27B	ENSG00000041353.9	6.54	0.35	2.482	9.54e-07
	PSMA4	ENSG00000041357.15	270.764	107.418	1.326	8.64e-15
	FAM65C	ENSG00000042062.11	1.01	54.749	-4.794	2.56e-30
	TDP1	ENSG00000042088.13	11.97	4.22	1.313	3.14e-07
	SPATA7	ENSG00000042317.16	2.67	8.21	-1.327	1.31e-07
	ZIC2	ENSG00000043355.10	4.02	0	2.328	2.32e-06
	EPHA3	ENSG00000044524.10	0.14	4.15	-2.176	9.49e-16
	GPM6B	ENSG00000046653.14	1.57	17.43	-2.842	1.77e-12
	PREX2	ENSG00000046889.18	0.22	4.09	-2.061	2.36e-12
	FAM214A	ENSG00000047346.12	13.87	34.111	-1.24	1.93e-05
	SCML1	ENSG00000047634.14	6.965	17.01	-1.177	0.000293
	MAP4	ENSG00000047849.21	56.429	130.191	-1.192	5.77e-06
	HDAC9	ENSG00000048052.21	1.3	4.35	-1.218	0.000921
	NOP16	ENSG00000048162.19	36.058	15.07	1.205	4.69e-07
	LMO3	ENSG00000048540.14	0.43	31.95	-4.526	1.62e-20
	H6PD	ENSG00000049239.12	9.655	25.09	-1.292	6.49e-05
	EPN3	ENSG00000049283.17	24.734	1.6	3.307	3.62e-14
	LTBP1	ENSG00000049323.15	12.95	49.06	-1.843	3.95e-05
	RFC2	ENSG00000049541.10	50.646	14.69	1.719	1.23e-21
	NEDD4L	ENSG00000049759.16	24.77	7.18	1.656	1.26e-07
	FOXP3	ENSG00000049768.14	2.3	0.15	1.521	8.99e-10
	PPP1R3F	ENSG00000049769.12	2.62	6.39	-1.03	0.00627
	NFE2L3	ENSG00000050344.8	12.805	3.39	1.653	5.24e-05
	LAMC3	ENSG00000050555.17	4.235	65.158	-3.66	6.27e-09
	PTGER3	ENSG00000050628.20	0.22	3.85	-1.991	7.38e-19
	RAD51	ENSG00000051180.16	17.54	0.64	3.499	9.12e-40
	POLQ	ENSG00000051341.13	4.66	0.06	2.417	5.84e-17
	THOC3	ENSG00000051596.9	88.858	19.67	2.12	2.07e-18
	PLEKHA5	ENSG00000052126.14	10.91	27.899	-1.279	0.000225
	PRSS8	ENSG00000052344.15	105.895	0.64	6.026	2.55e-29
	MSMO1	ENSG00000052802.12	37.43	13.51	1.405	0.00105
	TTC17	ENSG00000052841.14	23.425	51.058	-1.092	7.69e-06
	FOXN3	ENSG00000053254.15	9.745	22.86	-1.151	0.000158
	METTL24	ENSG00000053328.8	0.05	2.19	-1.603	8.54e-16
	NNAT	ENSG00000053438.8	0.745	4.24	-1.586	1.21e-12
	NRIP2	ENSG00000053702.14	0.605	5.07	-1.919	3.19e-27
	LY75	ENSG00000054219.10	7.77	2.09	1.505	4.43e-05
	OPN3	ENSG00000054277.12	12.485	4.04	1.42	0.000154
	RELT	ENSG00000054967.12	6.36	2.24	1.184	3.98e-09
	KCNH2	ENSG00000055118.14	0.39	5.37	-2.196	0.0018
	ITIH4	ENSG00000055955.15	2.93	9.22	-1.379	0.000376
	PHF21B	ENSG00000056487.15	0.04	5.92	-2.734	1.13e-36
	SERPINB3	ENSG00000057149.14	225.611	0.56	7.183	0.00159
	F7	ENSG00000057593.13	0.04	1.11	-1.021	1.43e-07
	LAMC2	ENSG00000058085.14	51.87	4.94	3.154	1.38e-09
	PPP1R12A	ENSG00000058272.15	14.5	37.139	-1.299	1.29e-07
	NDC1	ENSG00000058804.11	14.96	4.2	1.618	6.21e-14
	UNKL	ENSG00000059145.18	5.7	13.87	-1.15	2.69e-07
	SLC2A3	ENSG00000059804.15	6.605	15.5	-1.117	0.00454
	PSD	ENSG00000059915.16	1.615	40.179	-3.977	4.23e-34
	STYK1	ENSG00000060140.8	4.775	0.27	2.185	2.06e-09
	GNA15	ENSG00000060558.3	52.298	2.53	3.916	4.79e-11
	RIMBP2	ENSG00000060709.13	0.09	1.32	-1.09	0.00068
	HDAC7	ENSG00000061273.17	36.341	92.86	-1.33	1.55e-07
	GUCY1B3	ENSG00000061918.12	1.7	12.18	-2.287	3.47e-07
	MON2	ENSG00000061987.14	10.85	27.07	-1.244	1e-05
	POLD1	ENSG00000062822.12	56.99	14.53	1.901	3.17e-16
	SLC6A16	ENSG00000063127.15	0.51	5.05	-2.002	3.13e-18
	ISOC2	ENSG00000063241.7	73.14	31.979	1.169	1.01e-07
	TM7SF3	ENSG00000064115.10	55.481	26.19	1.055	0.00876
	WISP2	ENSG00000064205.10	0.995	274.221	-7.108	1.92e-27
	LPAR2	ENSG00000064547.13	19.56	7.42	1.288	1.33e-08
	SUGP2	ENSG00000064607.16	26.896	55.811	-1.026	1.65e-06
	SNCAIP	ENSG00000064692.18	2.505	15.67	-2.25	4.35e-07
	SLC9A3R2	ENSG00000065054.13	37.525	116.258	-1.606	0.00247
	TRAM2	ENSG00000065308.4	5.035	15.45	-1.447	2.09e-05
	GLP2R	ENSG00000065325.12	0.01	1.28	-1.175	1.96e-30
	MCM10	ENSG00000065328.16	5.915	0.09	2.665	1.07e-22
	ERBB3	ENSG00000065361.14	44.62	9.68	2.095	1.57e-11
	MYLK	ENSG00000065534.18	7.415	228.412	-4.769	1.37e-17
	TMEM206	ENSG00000065600.12	7.5	2.65	1.22	4.66e-07
	GSTO2	ENSG00000065621.14	20.06	3.67	2.173	5.28e-06
	SEC61A2	ENSG00000065665.20	3.455	11.57	-1.496	6.09e-08
	TLE2	ENSG00000065717.14	11.794	56.051	-2.157	0.00053
	TBC1D1	ENSG00000065882.15	33.886	98.612	-1.514	3.67e-06
	SLC9A7	ENSG00000065923.9	4.525	0.58	1.806	8.77e-12
	FOXJ2	ENSG00000065970.8	7.17	16.11	-1.066	1.02e-06
	PDE4A	ENSG00000065989.15	3.47	11.38	-1.47	1.18e-05
	TIE1	ENSG00000066056.13	2.38	22.21	-2.78	2.01e-21
	KIF26A	ENSG00000066735.14	0.42	2.47	-1.289	6.26e-08
	MYO9A	ENSG00000066933.15	2.835	8.23	-1.267	5.61e-07
	PFKP	ENSG00000067057.16	67.815	32.94	1.02	0.00093
	KLF6	ENSG00000067082.14	32.525	76.351	-1.206	0.00332
	PPAP2A	ENSG00000067113.16	19.04	90.471	-2.19	4.38e-13
	PKM	ENSG00000067225.17	1058.35	286.839	1.88	3.16e-13
	TRO	ENSG00000067445.20	0.86	40.961	-4.496	5.37e-21
	PMS2P4	ENSG00000067601.7	3.43	8.4	-1.085	4.11e-05
	PRKCZ	ENSG00000067606.15	21.96	4.74	2	3.71e-17
	PDZD4	ENSG00000067840.12	0.54	8.41	-2.611	6.51e-18
	ROCK1	ENSG00000067900.6	7.64	19.96	-1.279	1.98e-05
	HYAL2	ENSG00000068001.13	28.545	78.689	-1.431	2.88e-05
	HDAC4	ENSG00000068024.16	2.935	9.56	-1.424	3.95e-10
	FGFR3	ENSG00000068078.17	34.604	2.58	3.314	0.000807
	MEF2A	ENSG00000068305.17	11.935	24.87	-1	0.00115
	TFE3	ENSG00000068323.16	23.17	49.029	-1.05	5.96e-06
	INPP5A	ENSG00000068383.18	8.94	33.249	-1.785	1.9e-16
	PRR11	ENSG00000068489.12	12	0.6	3.022	4.69e-23
	REEP1	ENSG00000068615.16	1.285	5.34	-1.472	0.00176
	STON1-GTF2A1L	ENSG00000068781.20	0.01	1.17	-1.103	1.3e-23
	RASGRP2	ENSG00000068831.18	2.16	32.999	-3.428	9.44e-27
	PYGM	ENSG00000068976.13	0.27	5.47	-2.349	2.13e-44
	PITX1	ENSG00000069011.15	92.815	1	5.552	1.16e-14
	MAOB	ENSG00000069535.13	2.135	32.981	-3.438	7.77e-12
	RORA	ENSG00000069667.15	2.125	9.53	-1.753	1.67e-05
	TGFBR3	ENSG00000069702.10	1.445	53.371	-4.475	1.07e-29
	HES2	ENSG00000069812.11	22.674	0.04	4.509	2.85e-05
	LRP6	ENSG00000070018.8	3.31	9.9	-1.339	1.06e-06
	PTPN3	ENSG00000070159.13	12.45	2.31	2.023	6.86e-10
	FGF10	ENSG00000070193.4	0.04	13.02	-3.753	5.69e-64
	SMG6	ENSG00000070366.13	14.65	31.99	-1.076	1.27e-07
	FSTL3	ENSG00000070404.9	12.133	80.342	-2.631	3.21e-05
	MNT	ENSG00000070444.14	8.655	18.78	-1.035	1.57e-05
	GBA2	ENSG00000070610.14	27.94	75.892	-1.41	4.18e-09
	ST6GALNAC2	ENSG00000070731.9	34.9	5.96	2.367	2.67e-05
	PTPN21	ENSG00000070778.12	4.325	12.51	-1.343	4.67e-09
	OSBPL3	ENSG00000070882.12	13.185	2.13	2.18	1.29e-07
	RPS6KA2	ENSG00000071242.11	3.68	18.29	-2.043	2.22e-08
	VASH1	ENSG00000071246.10	3.465	9.36	-1.214	0.000375
	LMCD1	ENSG00000071282.11	15.96	53.079	-1.673	0.000809
	TRIP13	ENSG00000071539.13	15.82	1.19	2.941	8.33e-23
	RPS6KA6	ENSG00000072133.10	0.03	1.68	-1.38	1.2e-15
	EPN2	ENSG00000072134.15	15.905	35.15	-1.097	3.56e-05
	LIMS2	ENSG00000072163.18	5.295	153.585	-4.618	5.03e-28
	SPEG	ENSG00000072195.14	6.75	87.159	-3.508	1.14e-14
	TFRC	ENSG00000072274.12	65.99	17.61	1.848	3.03e-07
	RHOBTB1	ENSG00000072422.16	2.39	10.31	-1.738	3.96e-10
	HMMR	ENSG00000072571.19	11.425	0.15	3.434	3.91e-23
	TRHDE	ENSG00000072657.8	0.03	3.59	-2.156	6.97e-37
	EVC	ENSG00000072840.12	1.89	8.52	-1.72	5.08e-08
	NDE1	ENSG00000072864.12	40.734	13.67	1.508	0.000854
	MRVI1	ENSG00000072952.18	1.23	42.001	-4.269	1.59e-35
	MCM2	ENSG00000073111.13	74.894	4.3	3.84	1.68e-31
	TP63	ENSG00000073282.12	58.225	0.51	5.294	0.000435
	LLGL2	ENSG00000073350.13	64.558	9.39	2.658	2.32e-07
	PDE8A	ENSG00000073417.14	10.375	23.581	-1.112	0.00017
	FERMT2	ENSG00000073712.13	4.58	52.222	-3.254	6.04e-12
	MAP3K13	ENSG00000073803.13	41.126	14.96	1.4	2.95e-07
	FRY	ENSG00000073910.19	1.69	19.71	-2.945	6.39e-13
	GLI2	ENSG00000074047.20	0.29	4.07	-1.975	5.35e-11
	MRPS34	ENSG00000074071.13	131.342	57.4	1.18	4.42e-13
	NUAK1	ENSG00000074590.13	2.01	11.64	-2.07	0.000185
	SCARF1	ENSG00000074660.15	1.775	10.9	-2.1	1.42e-21
	ZZEF1	ENSG00000074755.14	5.555	14.44	-1.236	7.37e-09
	TUBE1	ENSG00000074935.13	5.925	25.77	-1.951	5.8e-12
	WSCD2	ENSG00000075035.9	0.06	3.22	-1.993	5.6e-21
	TIPIN	ENSG00000075131.9	11.85	4.69	1.175	1.74e-11
	NUP37	ENSG00000075188.8	36.921	12.06	1.538	1.68e-17
	GTSE1	ENSG00000075218.18	11.59	0.3	3.276	1.33e-23
	MOCOS	ENSG00000075643.5	7.245	0.81	2.188	2.24e-08
	WDR62	ENSG00000075702.16	6.025	0.46	2.267	5.28e-15
	SEC31B	ENSG00000075826.16	2.515	13.18	-2.012	2.48e-14
	TUBA3D	ENSG00000075886.10	0.085	2.12	-1.524	1.45e-09
	MCM6	ENSG00000076003.4	45.496	12.24	1.812	1.65e-15
	REXO2	ENSG00000076043.9	56.125	123.802	-1.127	4.64e-07
	RBMS2	ENSG00000076067.11	6.9	15.75	-1.084	0.000866
	PTPN23	ENSG00000076201.14	13.51	30.29	-1.109	0.000118
	UNG	ENSG00000076248.10	48.49	19.07	1.302	3.54e-10
	RGS11	ENSG00000076344.15	0.24	5.77	-2.449	8.1e-16
	SPAG5	ENSG00000076382.16	40.159	3.67	3.14	2.04e-38
	TPD52	ENSG00000076554.15	58.326	8.98	2.572	6.71e-14
	TRAF4	ENSG00000076604.14	53.734	15.39	1.74	1.7e-11
	ICAM3	ENSG00000076662.9	13.675	6.27	1.013	0.00805
	MCAM	ENSG00000076706.14	17.49	123.862	-2.756	1.18e-08
	STXBP2	ENSG00000076944.14	79.945	9.06	3.008	1.07e-23
	UBE2T	ENSG00000077152.9	54.424	2.54	3.969	1.04e-51
	PPP1R12B	ENSG00000077157.20	4.76	56.41	-3.317	2.83e-16
	EXOSC5	ENSG00000077348.8	36.5	12.9	1.432	1.59e-10
	LRCH4	ENSG00000077454.15	21.58	55.548	-1.324	5.16e-10
	FAM76B	ENSG00000077458.12	7.46	17.24	-1.108	0.00275
	NAALAD2	ENSG00000077616.10	0.19	4.97	-2.327	1.79e-59
	JADE1	ENSG00000077684.15	6.465	17.61	-1.318	1.32e-07
	FGFR1	ENSG00000077782.19	6.385	104.032	-3.83	2.49e-09
	SMC1B	ENSG00000077935.16	4.865	0.03	2.509	3.42e-08
	FBLN1	ENSG00000077942.17	129.948	1011.3	-2.951	3.28e-08
	ITGA8	ENSG00000077943.7	0.62	12.46	-3.055	4.18e-26
	LAMP3	ENSG00000078081.7	14.844	0.18	3.747	1.33e-10
	NEBL	ENSG00000078114.18	7.82	1.24	1.977	0.00174
	TIGAR	ENSG00000078237.5	7.18	2.17	1.368	3.13e-08
	TULP3	ENSG00000078246.15	11.285	36.511	-1.61	4.21e-08
	ITM2A	ENSG00000078596.10	4.21	42.25	-3.053	6.67e-15
	TNRC6C	ENSG00000078687.16	1.575	7.66	-1.75	3.12e-15
	MYH7B	ENSG00000078814.15	0.285	1.77	-1.108	0.00105
	TP73	ENSG00000078900.14	6.445	0.14	2.707	2.28e-06
	RUNX1T1	ENSG00000079102.16	0.165	6.99	-2.778	6.6e-62
	FKBP7	ENSG00000079150.17	5.28	31.919	-2.39	9.46e-12
	TNS1	ENSG00000079308.16	5.445	121.692	-4.251	2.61e-24
	RAPGEF3	ENSG00000079337.15	5.795	75.3	-3.489	3.92e-16
	PAFAH1B3	ENSG00000079462.7	92.564	19.981	2.157	2.48e-18
	KIF22	ENSG00000079616.12	78.49	17.859	2.075	2.49e-22
	EPB41L2	ENSG00000079819.16	9.46	57.308	-2.479	1.58e-06
	MOXD1	ENSG00000079931.14	2.39	18.07	-2.492	0.000745
	RABL2B	ENSG00000079974.17	14.455	38.851	-1.367	1.89e-05
	KEAP1	ENSG00000079999.13	85.876	39.36	1.106	8.17e-07
	SESN1	ENSG00000080546.13	8.4	38.499	-2.071	7.5e-14
	KCNN2	ENSG00000080709.14	0.11	1.33	-1.07	1.77e-18
	HSP90AA1	ENSG00000080824.18	440.851	210.824	1.061	1.99e-05
	RBL1	ENSG00000080839.11	6.295	2.17	1.202	3.64e-09
	IGSF9B	ENSG00000080854.14	0.14	5.63	-2.54	3.43e-21
	NDC80	ENSG00000080986.12	19.57	2.14	2.712	3.61e-30
	TCF7	ENSG00000081059.19	7.855	1.72	1.703	0.000143
	MEF2C	ENSG00000081189.13	1.4	16.45	-2.862	4.41e-24
	PKP1	ENSG00000081277.11	124.275	0.29	6.602	0.000266
	ZNF506	ENSG00000081665.13	1.195	7.85	-2.012	1.21e-11
	KIAA0141	ENSG00000081791.8	28.07	66.972	-1.225	4.33e-07
	PCDHB4	ENSG00000081818.3	0.19	4.8	-2.285	1.01e-26
	PCDHGA2	ENSG00000081853.14	0.07	2.36	-1.651	1.45e-58
	IL12RB2	ENSG00000081985.10	3.37	0.41	1.632	0.000596
	SMARCD3	ENSG00000082014.16	5.765	72.791	-3.447	1.67e-17
	PGR	ENSG00000082175.14	0.12	33.011	-4.924	5.14e-34
	EPB41L3	ENSG00000082397.15	2.66	16.979	-2.296	8.58e-13
	TRAF5	ENSG00000082512.14	5.035	19.44	-1.76	4.26e-06
	PALB2	ENSG00000083093.9	12.715	5.48	1.082	2.27e-10
	ULK2	ENSG00000083290.19	4.49	10.99	-1.127	6.7e-05
	GRHL2	ENSG00000083307.10	18.864	0.06	4.228	8.99e-22
	RRAGB	ENSG00000083750.12	9.435	21.31	-1.096	7.79e-06
	GSTP1	ENSG00000084207.15	1468.78	511.964	1.519	4e-05
	NCOA1	ENSG00000084676.15	7.355	19.56	-1.299	1.64e-07
	RAB10	ENSG00000084733.10	93.564	44.28	1.062	0.000851
	MAPRE3	ENSG00000084764.10	10.45	31.979	-1.526	5.34e-06
	HACE1	ENSG00000085382.11	4.255	10.97	-1.188	6.3e-06
	OVGP1	ENSG00000085465.12	0.77	3.95	-1.484	2.76e-08
	IGSF9	ENSG00000085552.16	15.095	0.42	3.503	7.63e-13
	ORC1	ENSG00000085840.12	9.15	0.33	2.932	1.28e-29
	MGST2	ENSG00000085871.8	99.708	47.52	1.054	1.28e-05
	RAD54L	ENSG00000085999.11	16.905	0.51	3.568	3.29e-43
	MAST2	ENSG00000086015.20	15.43	36.99	-1.209	0.000443
	EPDR1	ENSG00000086289.11	1.345	31.1	-3.775	4.21e-14
	SNX10	ENSG00000086300.15	5.875	1.65	1.375	0.00023
	FAT2	ENSG00000086570.12	29.175	0.17	4.689	0.000313
	HSD17B14	ENSG00000087076.8	3.415	29.13	-2.771	5.52e-14
	UIMC1	ENSG00000087206.16	17.79	37.18	-1.023	0.000479
	MMP2	ENSG00000087245.12	43.115	490.054	-3.477	2.29e-07
	L2HGDH	ENSG00000087299.11	3.88	1.42	1.012	0.000163
	NID2	ENSG00000087303.16	2.395	13.06	-2.05	2.93e-06
	SULT2B1	ENSG00000088002.11	28.834	0.33	4.487	4.11e-05
	REM1	ENSG00000088320.3	0.43	13.94	-3.385	6.68e-36
	TPX2	ENSG00000088325.15	47.955	0.26	5.28	2.35e-50
	TMEM40	ENSG00000088726.15	37.543	0.4	4.783	2.7e-05
	SLC4A11	ENSG00000088836.12	9.68	0.79	2.577	0.00205
	KIZ	ENSG00000088970.15	10.53	34.871	-1.637	0.000237
	SIRPG	ENSG00000089012.14	2.16	0.47	1.104	0.00301
	P2RX7	ENSG00000089041.16	0.75	3.88	-1.479	2.45e-11
	SLC23A2	ENSG00000089057.14	4.7	12.12	-1.203	1.35e-06
	OAS1	ENSG00000089127.12	77.78	7.5	3.212	7.66e-08
	ZNF302	ENSG00000089335.20	8.66	21.791	-1.238	4.02e-08
	GRAMD1A	ENSG00000089351.14	25.05	70.409	-1.455	0.000438
	FXYD3	ENSG00000089356.16	1211.31	8.64	6.975	2.28e-22
	HEPH	ENSG00000089472.16	1.13	12.08	-2.618	2.58e-11
	LTBP4	ENSG00000090006.17	60.981	467.071	-2.917	9.95e-19
	PCBP4	ENSG00000090097.20	16.34	43.311	-1.354	1.72e-05
	IRAK3	ENSG00000090376.8	1.25	8.29	-2.046	1.37e-07
	LYZ	ENSG00000090382.6	55.295	12.89	2.019	0.0068
	THPO	ENSG00000090534.17	0.1	3.04	-1.877	2.13e-26
	FLT3LG	ENSG00000090554.12	13.495	28.879	-1.044	0.00134
	RAB11FIP3	ENSG00000090565.15	11.225	42.57	-1.833	3.71e-06
	KIF4A	ENSG00000090889.11	12.47	0.11	3.601	1.76e-35
	TNRC6A	ENSG00000090905.17	9.265	25.86	-1.388	8.34e-09
	PITPNM2	ENSG00000090975.12	2.81	9.74	-1.495	3.48e-07
	RAPGEF4	ENSG00000091428.17	0.95	5.11	-1.648	2.12e-12
	pk	ENSG00000091436.16	11.545	39.78	-1.701	1.39e-08
	SEL1L3	ENSG00000091490.10	24.23	3.15	2.604	0.000368
	MYO15A	ENSG00000091536.16	0.39	3.22	-1.602	3.71e-13
	NLRP1	ENSG00000091592.15	9.67	59.589	-2.505	4.53e-13
	ORC6	ENSG00000091651.8	15.815	0.95	3.108	1.07e-26
	ZFHX4	ENSG00000091656.15	0.06	1.69	-1.344	1.15e-14
	ESR1	ENSG00000091831.21	2.32	42.291	-3.705	6.55e-13
	JPH4	ENSG00000092051.16	0.12	3.97	-2.15	1.34e-41
	SLC22A17	ENSG00000092096.14	4.125	51.25	-3.35	1.05e-15
	SEMA6A	ENSG00000092421.16	1.225	9.95	-2.299	2.75e-07
	WDR76	ENSG00000092470.11	17.585	2.61	2.364	2.62e-19
	EZR	ENSG00000092820.17	183.285	35.74	2.327	4.05e-14
	NUP50	ENSG00000093000.18	23.399	11	1.024	6.73e-06
	XXbac-B461K10.4	ENSG00000093100.13	5.575	14.77	-1.262	4.87e-09
	SEC22C	ENSG00000093183.13	13.23	34.789	-1.331	3.05e-07
	HDAC6	ENSG00000094631.18	32.98	81.43	-1.278	0.000501
	GABRP	ENSG00000094755.16	18.829	0.47	3.754	0.00431
	FMO2	ENSG00000094963.13	0.14	7.09	-2.827	8.64e-08
	MSH2	ENSG00000095002.12	22.009	8.37	1.296	5.42e-10
	EPB41L4B	ENSG00000095203.14	4.195	0.29	2.01	0.000633
	SH2D3C	ENSG00000095370.19	3.395	13.2	-1.692	1.55e-11
	TBC1D2	ENSG00000095383.19	27.406	5.94	2.033	9.28e-06
	SEMA4G	ENSG00000095539.15	1.66	6.95	-1.579	0.00532
	SORBS1	ENSG00000095637.20	1.295	33.201	-3.897	5.6e-32
	IL11	ENSG00000095752.6	1.615	0.13	1.211	0.000787
	TPSD1	ENSG00000095917.13	0.17	2.93	-1.748	1.89e-09
	TREM2	ENSG00000095970.16	8.8	0.44	2.767	7.04e-07
	FKBP5	ENSG00000096060.14	18.38	94.64	-2.303	5.46e-07
	PGC	ENSG00000096088.16	0.01	3.69	-2.215	6.65e-15
	JAK2	ENSG00000096968.12	4.215	9.89	-1.062	0.000344
	PCSK5	ENSG00000099139.13	1.34	5.94	-1.568	6.19e-06
	SCD	ENSG00000099194.5	79.624	6.94	3.344	5.79e-09
	ERMP1	ENSG00000099219.13	18.415	6.09	1.453	0.00109
	NRP1	ENSG00000099250.17	8.955	27.76	-1.531	0.000561
	HSD17B7P2	ENSG00000099251.14	2.11	6.35	-1.241	6.5e-07
	TSPAN15	ENSG00000099282.9	35.277	16.31	1.067	0.000393
	MAST3	ENSG00000099308.10	2.41	8.25	-1.44	1.77e-09
	MZF1	ENSG00000099326.8	8.66	30.64	-1.712	7.77e-10
	STX1B	ENSG00000099365.9	0.3	2.04	-1.226	1.53e-16
	TECR	ENSG00000099797.11	272.176	135.175	1.004	0.00095
	MISP	ENSG00000099812.8	19.385	0.24	4.039	4.17e-07
	RASSF7	ENSG00000099849.14	36.876	6.91	2.26	9.4e-09
	GADD45B	ENSG00000099860.8	28.989	113.937	-1.938	1.36e-08
	PALM	ENSG00000099864.17	2.355	63.03	-4.254	1.95e-12
	RANBP1	ENSG00000099901.16	188.203	81.17	1.203	6.2e-14
	ZDHHC8	ENSG00000099904.15	16.381	37.54	-1.149	0.00027
	LZTR1	ENSG00000099949.18	19.675	68.038	-1.739	4.69e-13
	MMP11	ENSG00000099953.9	59.643	13.21	2.093	0.000449
	SUSD2	ENSG00000099994.10	1.68	10.31	-2.077	3.22e-05
	GGT5	ENSG00000099998.17	8.005	72.998	-3.039	2.74e-11
	RNF215	ENSG00000099999.14	7.825	19.171	-1.193	3.14e-05
	SPECC1L	ENSG00000100014.19	8.25	17.75	-1.019	0.000337
	SNRPD3	ENSG00000100028.11	173.374	72.811	1.24	1.1e-18
	PPM1F	ENSG00000100034.13	8.815	21.201	-1.178	1.03e-06
	MFNG	ENSG00000100060.17	3.835	14.1	-1.643	2.85e-07
	LRP5L	ENSG00000100068.11	2.62	14.31	-2.08	2.61e-11
	SH3BP1	ENSG00000100092.20	28.919	6.48	2	2.87e-08
	LGALS1	ENSG00000100097.11	447.315	1856.02	-2.05	0.000166
	TRIOBP	ENSG00000100106.19	34.235	83.458	-1.261	0.00172
	SOX10	ENSG00000100146.16	0	4.73	-2.518	2.76e-43
	TTC28	ENSG00000100154.14	1.265	9.72	-2.243	4.56e-17
	SLC16A8	ENSG00000100156.10	3.58	1.26	1.019	0.00743
	2021-09-03	ENSG00000100167.19	2.88	0.19	1.705	1.65e-07
	TPTEP1	ENSG00000100181.21	0.335	9.74	-3.008	1.27e-12
	TIMP3	ENSG00000100234.11	19.49	468.627	-4.519	1.84e-13
	SUN2	ENSG00000100242.15	52.616	125.591	-1.239	0.000184
	MCM5	ENSG00000100297.15	100.019	15.25	2.636	3.97e-25
	TSPO	ENSG00000100300.17	314.376	144.396	1.117	0.000423
	RASD2	ENSG00000100302.6	0.52	2.05	-1.005	0.00706
	TTLL12	ENSG00000100304.12	41.415	18.26	1.139	0.00514
	RBFOX2	ENSG00000100320.22	20.83	50.53	-1.239	5.52e-05
	SYNGR1	ENSG00000100321.14	11.565	34.031	-1.479	0.00166
	MTMR3	ENSG00000100330.15	11.365	27.401	-1.2	0.000147
	KCTD17	ENSG00000100379.17	7.575	19.981	-1.291	0.000321
	IL2RB	ENSG00000100385.13	4.975	1.18	1.455	0.000592
	RANGAP1	ENSG00000100401.19	83.49	26.891	1.599	2.06e-13
	HDAC10	ENSG00000100429.17	19.395	40.689	-1.031	1.65e-05
	KHNYN	ENSG00000100441.9	16.105	35.819	-1.106	2.28e-05
	GZMB	ENSG00000100453.12	15.994	1.13	2.996	2.9e-07
	POLE2	ENSG00000100479.12	17.4	3.21	2.128	1.44e-23
	TRIM9	ENSG00000100505.13	0.34	2.97	-1.567	1.18e-08
	PLEK2	ENSG00000100558.8	40.654	0.62	4.684	7e-26
	ITPK1	ENSG00000100605.16	29.445	63.451	-1.082	0.000219
	SIX4	ENSG00000100625.8	2.19	0.38	1.209	0.000959
	GALNT16	ENSG00000100626.16	0.255	3.56	-1.861	1.54e-07
	SRSF5	ENSG00000100650.15	180.811	444.641	-1.293	1.38e-08
	MTHFD1	ENSG00000100714.15	66.325	23.3	1.47	2.86e-17
	GSKIP	ENSG00000100744.14	16.695	7.61	1.039	0.000135
	VRK1	ENSG00000100749.7	28.02	7.43	1.783	1.08e-19
	PAPLN	ENSG00000100767.15	5.2	16.71	-1.514	1.42e-06
	PCK2	ENSG00000100889.11	24.63	8.36	1.453	5.34e-09
	PSMA6	ENSG00000100902.10	216.961	95.51	1.175	4.66e-14
	PSME2	ENSG00000100911.13	387.055	123.587	1.639	3.47e-12
	NFATC4	ENSG00000100968.13	11.82	226.881	-4.152	1.74e-14
	PLTP	ENSG00000100979.14	53.68	147.635	-1.443	0.00026
	GSS	ENSG00000100983.9	56.269	20.46	1.416	1.61e-11
	MMP9	ENSG00000100985.7	19.429	0.35	3.92	1.01e-09
	GINS1	ENSG00000101003.9	15.054	0.59	3.336	2.77e-28
	SGK2	ENSG00000101049.14	0.25	2.13	-1.324	0.000223
	MYBL2	ENSG00000101057.15	59.134	0.12	5.747	1.06e-55
	RIMS4	ENSG00000101098.12	0.02	1.74	-1.426	2.67e-09
	SLMO2	ENSG00000101166.15	45.524	14.93	1.546	9.74e-09
	SLC17A9	ENSG00000101194.17	2.555	6.8	-1.134	0.00832
	PTK6	ENSG00000101213.6	14.76	0.49	3.403	0.00089
	SEL1L2	ENSG00000101251.11	0	1.74	-1.454	9.64e-46
	TRIB3	ENSG00000101255.10	10.565	4.29	1.128	0.000548
	RASSF2	ENSG00000101265.15	2.37	6.19	-1.093	0.000185
	SLC52A3	ENSG00000101276.14	7.349	1	2.062	5.69e-07
	SNPH	ENSG00000101298.13	0.37	3.67	-1.769	5.31e-12
	SEC23B	ENSG00000101310.14	42.185	18.96	1.113	0.000616
	FERMT1	ENSG00000101311.15	14.09	1.3	2.714	3.75e-06
	PLCB4	ENSG00000101333.16	0.335	5.64	-2.314	0.00013
	MYL9	ENSG00000101335.9	70.024	1322.27	-4.22	6.91e-11
	HCK	ENSG00000101336.12	7.87	3.34	1.031	0.0087
	TLDC2	ENSG00000101342.9	1.01	3.26	-1.084	0.000138
	FAM83D	ENSG00000101447.13	25.43	0.44	4.198	8.41e-22
	MAP1LC3A	ENSG00000101460.12	20.375	62.508	-1.571	7.76e-07
	SYNDIG1	ENSG00000101463.5	0.11	1.51	-1.177	8.9e-07
	ZNF516	ENSG00000101493.10	3.98	29.521	-2.616	2.06e-21
	MYOM1	ENSG00000101605.12	0.565	3.64	-1.568	3.24e-06
	LIPG	ENSG00000101670.11	2.52	0.25	1.494	0.00758
	POLI	ENSG00000101751.10	5.665	23.16	-1.858	7.54e-11
	RBBP8	ENSG00000101773.16	40.24	14.23	1.437	2.69e-09
[truncated: 3,764 more rows]
