# Supplementary material for: Bioinformatic Analysis of miR-200b/429 and Hub Gene Network in Cervical Cancer
Source: Biochem Genet. 2023 Mar 7;61(5):1898–916. doi: 10.1007/s10528-023-10356-2 (PMC10517900; doi:10.1007/s10528-023-10356-2)
Supplement: Supplementary file 11 — Supplementary file11 (XLSX 10 KB)—Common Genes targeted by mir-200b/429 and differential expressed in TCGA_CESC datasets [file 10528_2023_10356_MOESM11_ESM.xlsx]

## Sheet: Sheet1
	Supplementary Table 6: Common Genes targeted by miR-220b/429 and differential expressed in TCGA_CESC datasets
	A1BG
	APOL6
	ARPC3
	ATAD5
	AVPR1A
	BCL2
	CCNE2
	CCNT2
	CDCA4
	CEBPG
	CKS2
	COX6B1
	CYP1B1
	DENND5B
	DLC1
	E2F3
	ELAVL2
	ELMO2
	EPHA2
	ERMP1
	ERO1L
	EZH2
	FERMT2
	FKBP5
	FLT1
	GATA6
	GLTSCR1L
	GPATCH8
	GRHL1
	H2AFZ
	HNRNPAB
	IGF2
	IL12RB2
	IRS1
	JUN
	KDR
	KEAP1
	LMNB1
	LPP
	MACC1
	MAPK7
	METTL7A
	MYB
	MYH10
	OGT
	OLA1
	OSTF1
	OTX1
	PGK1
	PIGW
	PLAG1
	PLCG1
	PMAIP1
	PRRG4
	PSMD2
	PTPRD
	RAB23
	RAB30
	RAB8B
	RASSF2
	RASSF8
	RERE
	ROCK2
	SHCBP1
	SKIL
	SOX17
	SOX2
	SPAG9
	SRF
	STX16
	STXBP2
	SUB1
	TCF7L1
	TCF7L2
	TFRC
	TIMP2
	TMEM119
	UHMK1
	USP53
	WASF3
	WWTR1
	YEATS4
	ZEB1
	ZEB2
	ZFHX4
	ZFPM2
	ZNF117
	ZNF254
	ZNF621
	ZNF90
