# Supplementary material for: Bioinformatic Analysis of miR-200b/429 and Hub Gene Network in Cervical Cancer
Source: Biochem Genet. 2023 Mar 7;61(5):1898–916. doi: 10.1007/s10528-023-10356-2 (PMC10517900; doi:10.1007/s10528-023-10356-2)
Supplement: Supplementary file 12 — Supplementary file12 (XLSX 17 KB)—Association of hub genes with B-cell, T-cell CD4+, and T-cell CD8+ [file 10528_2023_10356_MOESM12_ESM.xlsx]

## Sheet: Sheet1
	Supplementary Table 7: Association of hub genes with B-cell, T-cell CD4+, and T-cell CD8+												positive correlation (p<0.05)
	Infiltrates	EZH2	FLT1	IGF2	IRS1	JUN	KDR	MYB	SOX2	TIMP2	ZEB1		negative correlation (p<0.05)
	B cell memory_CIBERSORT	-0.0305325	-0.187	-0.0613858	-0.197202	-0.101847	-0.0945795	0.0197894	-0.0342609	-0.117601	-0.144166
	B cell memory_CIBERSORT-ABS	-0.00859873	-0.16052	-0.0565216	-0.179381	-0.0839187	-0.0588398	0.0343221	-0.0170675	-0.10089	-0.116288
	B cell memory_XCELL	-0.0309455	-0.171139	-0.135269	-0.332114	-0.237647	-0.12797	0.0708111	0.0654531	-0.231635	-0.175365
	B cell naive_CIBERSORT	0.0939001	0.129505	0.0952051	0.132149	0.106367	0.10572	0.196866	0.127479	0.0943404	0.18548
	B cell naive_CIBERSORT-ABS	0.107057	0.152687	0.0958338	0.131707	0.099981	0.139489	0.197248	0.12753	0.104945	0.220676
	B cell naive_XCELL	0.009994	-0.137079	-0.258757	-0.130464	0.0165147	-0.126546	-0.125011	-0.0229742	-0.26492	-0.159756
	B cell plasma_CIBERSORT	0.0893873	0.0507603	0.220633	0.0687673	-0.00925602	0.120858	0.195512	0.136739	0.0621541	0.085264
	B cell plasma_CIBERSORT-ABS	0.146636	0.119671	0.249452	0.0948705	0.00498571	0.220333	0.215219	0.14332	0.134998	0.207977
	B cell plasma_XCELL	-0.0667067	-0.0723596	-0.0600731	-0.319042	-0.295225	-0.0687672	0.0972513	-0.0379646	-0.21891	-0.1383
	B cell_EPIC	0.224242	0.149672	0.16697	-0.0612924	-0.103031	0.327946	0.324128	0.202941	0.0572874	0.2531
	B cell_MCPCOUNTER	0.222703	0.129655	0.144097	-0.083357	-0.0755117	0.315898	0.296188	0.192177	0.0663215	0.240774
	B cell_QUANTISEQ	0.231331	0.0957877	0.177573	-0.0961712	0.0651418	0.266315	0.282853	0.262514	0.0612849	0.302137
	B cell_TIMER	0.0910002	0.00561745	0.0525649	-0.218132	-0.0592443	0.107195	0.214061	0.170626	-0.0264935	0.0317964
	B cell_XCELL	0.0937473	-0.247058	-0.229333	-0.336491	-0.135008	-0.174218	-0.0591263	0.064909	-0.334595	-0.23317
	Class-switched memory B cell_XCELL	0.132455	-0.243651	-0.269036	-0.211548	-0.0254362	-0.174834	-0.0749887	0.0582208	-0.33663	-0.252214
	T cell CD4+ (non-regulatory)_QUANTISEQ	-0.184404	0.078797	0.0543742	0.0424363	-0.0963512	-0.0324668	-0.0713798	-0.112278	0.0570709	-0.0845543
	T cell CD4+ (non-regulatory)_XCELL	-0.0576915	0.0869174	-0.0632012	0.0547656	-0.0509605	0.0342343	-0.0362237	-0.129368	0.0953471	0.0955944
	T cell CD4+ central memory_XCELL	0.0102464	-0.201114	0.00566453	-0.0518089	0.0388257	-0.124475	-0.158661	-0.0472242	-0.130137	-0.176344
	T cell CD4+ effector memory_XCELL	-0.219046	-0.170562	-0.0769939	-0.128187	0.0509891	-0.0977805	-0.0711702	-0.0772069	-0.117231	-0.108654
	T cell CD4+ memory activated_CIBERSORT	0.0253933	0.0522868	-0.250023	-0.0816665	-0.0776024	-0.0992446	-0.107184	-0.129512	-0.139499	-0.0606016
	T cell CD4+ memory activated_CIBERSORT-ABS	0.0298064	0.059648	-0.247458	-0.0835492	-0.0829054	-0.0805094	-0.097635	-0.121191	-0.126818	-0.0427628
	T cell CD4+ memory resting_CIBERSORT	0.0698933	0.142796	0.324825	0.129208	0.16879	0.253796	0.241116	0.151538	0.216932	0.310388
	T cell CD4+ memory resting_CIBERSORT-ABS	0.100993	0.214349	0.345569	0.172992	0.203493	0.361148	0.26856	0.166028	0.281168	0.401252
	T cell CD4+ memory_XCELL	0.0988683	0.0956613	-0.158643	0.0470641	0.0733747	0.0426898	-0.0640143	0.0725875	-0.100504	0.0334045
	T cell CD4+ naive_CIBERSORT	0.0563298	-0.0236214	0.060399	-0.0267496	-0.0790485	0.00630894	0.118249	0.0708138	-0.0514968	0.0131664
	T cell CD4+ naive_CIBERSORT-ABS	0.0563298	-0.0236214	0.060399	-0.0267496	-0.0790485	0.00630894	0.118249	0.0708138	-0.0514968	0.0131664
	T cell CD4+ naive_XCELL	0.000722646	-0.0618698	-0.107005	-0.251487	-0.102598	-0.0316192	-0.0212974	-0.0527473	-0.0759573	-0.023055
	T cell CD4+ Th1_XCELL	-0.0445254	-0.320704	-0.271775	-0.2677	-0.282579	-0.384079	-0.221678	-0.216236	-0.256257	-0.416815
	T cell CD4+ Th2_XCELL	0.0526467	0.107706	-0.193748	0.0852409	-0.0675434	-0.00479525	-0.00806429	-0.102796	-0.0964705	0.0484348
	T cell CD4+_EPIC	0.12373	0.0529116	0.0167323	0.150253	0.293577	0.0988508	-0.142026	0.156861	-0.0291358	0.152127
	T cell CD4+_TIMER	-0.0648057	-0.0695373	0.0303456	-0.0800904	-0.0408093	0.00200845	0.0743267	-0.158353	0.109502	0.0702787
	T cell CD8+ central memory_XCELL	0.00601467	-0.11496	-0.196306	-0.246052	-0.0735011	-0.107616	-0.0308683	-0.0448979	-0.18166	-0.0647451
	T cell CD8+ effector memory_XCELL	-0.0163042	-0.139355	-0.216151	-0.326164	-0.167353	-0.182819	-0.0861797	-0.0520376	-0.213937	-0.207601
	T cell CD8+ naive_XCELL	0.0901168	-0.141302	-0.176188	-0.103832	-0.0295285	-0.167246	0.0812752	-0.0431552	-0.200384	-0.16837
	T cell CD8+_CIBERSORT	0.083459	-0.20462	-0.240698	-0.188065	-0.147462	-0.204616	0.0288579	0.0393826	-0.248627	-0.176211
	T cell CD8+_CIBERSORT-ABS	0.151551	0.00225626	-0.101375	-0.0961995	-0.0385806	0.053116	0.0713481	0.0413322	-0.057164	0.0600677
	T cell CD8+_EPIC	0.122331	0.0572085	-0.0834674	0.084497	0.079264	0.108647	0.261953	0.147	0.0369321	0.0636625
	T cell CD8+_MCPCOUNTER	0.148253	0.0375046	-0.0257559	-0.0958837	-0.0331799	0.0608982	0.281096	0.102859	0.0185046	0.0637455
	T cell CD8+_QUANTISEQ	0.114033	0.0542937	-0.105009	-0.0964275	-0.0414186	0.0523128	0.199988	0.06253	-0.0264825	0.0433464
	T cell CD8+_TIMER	0.0997775	0.132375	-0.102559	-0.0288423	0.0402569	0.127317	-0.0944282	0.0163602	-0.0780883	0.0751567
	T cell CD8+_XCELL	0.0920841	-0.0662125	-0.17575	-0.238482	-0.116167	-0.050206	0.0830796	-0.0252445	-0.167383	-0.0375276
