# Supplementary material for: Bioinformatic Analysis of miR-200b/429 and Hub Gene Network in Cervical Cancer
Source: Biochem Genet. 2023 Mar 7;61(5):1898–916. doi: 10.1007/s10528-023-10356-2 (PMC10517900; doi:10.1007/s10528-023-10356-2)
Supplement: Supplementary file 13 — Supplementary file13 (XLSX 11 KB)—Association of hub genes with cancer hallmarks [file 10528_2023_10356_MOESM13_ESM.xlsx]

## Sheet: Sheet1
	Supplementary Table 8: Association of hub genes with cancer hallmarks
	Gene	HALLMARK	DEGREE	BETWEENNESS	CC
	EZH2
	1	Evading Growth Suppressors	21	0.00022676	0.421053
	FLT1
	1	Activating Invasion and Metastasis	104	0.00185221	0.21491
	2	Evading Growth Suppressors	86	0.00346613	0.211704
	3	Inducing Angiogenesis	52	0.0014008	0.418775
	4	Resisting Cell Death	106	0.00223266	0.206497
	5	Sustaining Proliferative Signaling	117	0.00162583	0.217544
	IGF2
	1	Activating Invasion and Metastasis	5	6.27e-06	0.2
	2	Inducing Angiogenesis	3	8.24e-06	0.333333
	3	Sustaining Proliferative Signaling	5	3.52e-06	0.2
	IRS1
	1	Evading Growth Suppressors	79	0.00126862	0.421394
	2	Reprogramming Energy Metabolism	55	0.00267385	0.408563
	3	Resisting Cell Death	111	0.00230434	0.344207
	4	Sustaining Proliferative Signaling	124	0.00107368	0.328546
	JUN
	1	Activating Invasion and Metastasis	152	0.00523835	0.218792
	2	Enabling Replicative Immortality	61	0.0137866	0.343074
	3	Evading Immune Destruction	102	0.0158682	0.244242
	4	Resisting Cell Death	173	0.0128853	0.188029
	5	Sustaining Proliferative Signaling	213	0.00848423	0.185556
	6	Tumor-Promoting Inflammation	99	0.0167001	0.231529
	KDR
	1	Activating Invasion and Metastasis	140	0.00473239	0.212948
	2	Evading Growth Suppressors	107	0.00755193	0.229121
	3	Inducing Angiogenesis	71	0.00306453	0.376385
	4	Resisting Cell Death	131	0.00369569	0.219113
	5	Sustaining Proliferative Signaling	158	0.00400256	0.210918
	SOX2
	1	Enabling Replicative Immortality	31	0.013492	0.147783
	2	Evading Growth Suppressors	27	0.00101645	0.176667
	3	Sustaining Proliferative Signaling	48	0.00056579	0.15942
	MYB
	1	Resisting Cell Death	71	0.00212863	0.199915
	2	Sustaining Proliferative Signaling	73	0.00068499	0.236217
	ZEB1
	1	Evading Growth Suppressors	19	0.0001481	0.441176
