# Supplementary material for: Bioinformatic Analysis of miR-200b/429 and Hub Gene Network in Cervical Cancer
Source: Biochem Genet. 2023 Mar 7;61(5):1898–916. doi: 10.1007/s10528-023-10356-2 (PMC10517900; doi:10.1007/s10528-023-10356-2)
Supplement: Supplementary file 14 — Supplementary file14 (XLSX 21 KB)—List of Druggable genes [file 10528_2023_10356_MOESM14_ESM.xlsx]

## Sheet: Sheet1
	Supplementary Table 9: List of Druggable genes
	Search_term	Match_term	Match_type	Gene	Drug	Interaction_types	Sources	PMIDs
	ZEB1	ZEB1	Definite	ZEB1	OXALIPLATIN		CIViC	29151941
	ZEB1	ZEB1	Definite	ZEB1	DOXORUBICIN		CIViC	24013721
	PSMD2	PSMD2	Definite	PSMD2	BORTEZOMIB	inhibitor	DTC|MyCancerGenome|TdgClinicalTrial|ChemblInteractions|TEND	24524217
	PSMD2	PSMD2	Definite	PSMD2	IXAZOMIB CITRATE	inhibitor	TdgClinicalTrial|ChemblInteractions
	PSMD2	PSMD2	Definite	PSMD2	CARFILZOMIB	inhibitor	DTC|MyCancerGenome|ChemblInteractions	24524217
	TFRC	TFRC	Definite	TFRC	FERROUS GLYCINE SULFATE		DrugBank	16564538
	TFRC	TFRC	Definite	TFRC	FERROUS SULFATE	substrate	DrugBank	21694802|18954837|24310424
	TFRC	TFRC	Definite	TFRC	FERROUS FUMARATE		DrugBank	16564538
	KEAP1	KEAP1	Definite	KEAP1	DIMETHYL FUMARATE	inhibitor	DTC|ChemblInteractions	23647822
	PTPRD	PTPRD	Definite	PTPRD	TRANDOLAPRIL		PharmGKB	26425837
	PTPRD	PTPRD	Definite	PTPRD	VERAPAMIL		PharmGKB	26425837
	PTPRD	PTPRD	Definite	PTPRD	PIOGLITAZONE		PharmGKB
	MYB	MYB	Definite	MYB	FLUOROURACIL		NCI	15001837
	MYB	MYB	Definite	MYB	DOXORUBICIN		NCI	15001837
	MYB	MYB	Definite	MYB	PACLITAXEL		NCI	15001837
	EZH2	EZH2	Definite	EZH2	DABRAFENIB		CIViC	27135738
	EZH2	EZH2	Definite	EZH2	VORINOSTAT		JAX-CKB	25605023
	EZH2	EZH2	Definite	EZH2	DOXORUBICIN		JAX-CKB	25605023
	PGK1	PGK1	Definite	PGK1	ARTENIMOL	ligand	DrugBank	26340163
	PGK1	PGK1	Definite	PGK1	COPPER		DrugBank	15359738
	PGK1	PGK1	Definite	PGK1	LAMIVUDINE		PharmGKB
	STXBP2	STXBP2	Definite	STXBP2	EMAPALUMAB		PharmGKB|FDA
	CYP1B1	CYP1B1	Definite	CYP1B1	RISPERIDONE		PharmGKB
	CYP1B1	CYP1B1	Definite	CYP1B1	FLUOROURACIL		PharmGKB	24958282
	CYP1B1	CYP1B1	Definite	CYP1B1	AMINOGLUTETHIMIDE		NCI	18256205
	CYP1B1	CYP1B1	Definite	CYP1B1	AMODIAQUINE		PharmGKB
	CYP1B1	CYP1B1	Definite	CYP1B1	SPIRONOLACTONE		NCI	7079590
	CYP1B1	CYP1B1	Definite	CYP1B1	PACLITAXEL		PharmGKB	21151855|24599932
	CYP1B1	CYP1B1	Definite	CYP1B1	ISOPROPYL ALCOHOL		NCI	6409434
	CYP1B1	CYP1B1	Definite	CYP1B1	EPIRUBICIN		PharmGKB	24599932|24958282
	CYP1B1	CYP1B1	Definite	CYP1B1	LETROZOLE		NCI	18256205
	CYP1B1	CYP1B1	Definite	CYP1B1	DOCETAXEL		PharmGKB	21151855
	CYP1B1	CYP1B1	Definite	CYP1B1	RIFAMPIN		NCI	6854335
	CYP1B1	CYP1B1	Definite	CYP1B1	TOREMIFENE		NCI	8262671
	CYP1B1	CYP1B1	Definite	CYP1B1	ANASTROZOLE		NCI	18256205
	CYP1B1	CYP1B1	Definite	CYP1B1	CANNABIDIOL	inhibitor	DrugBank	24160757|26264914
	CYP1B1	CYP1B1	Definite	CYP1B1	EXEMESTANE		NCI	18256205
	CYP1B1	CYP1B1	Definite	CYP1B1	FORMESTANE		NCI	18256205
	CYP1B1	CYP1B1	Definite	CYP1B1	CYCLOPHOSPHAMIDE		PharmGKB	24599932|24958282
	CYP1B1	CYP1B1	Definite	CYP1B1	MEDROXYPROGESTERONE ACETATE		NCI	10764452
	CYP1B1	CYP1B1	Definite	CYP1B1	DOXORUBICIN		PharmGKB
	EPHA2	EPHA2	Definite	EPHA2	SORAFENIB		DTC
	EPHA2	EPHA2	Definite	EPHA2	DASATINIB	inhibitor|antagonist	DTC|DrugBank|TdgClinicalTrial|ChemblInteractions|CGI|TEND|DoCM|MyCancerGenomeClinicalTrial	19010823|19861960|20360610|20072833|18047674|17139284|17016423
	EPHA2	EPHA2	Definite	EPHA2	VANDETANIB	inhibitor	ChemblInteractions
	EPHA2	EPHA2	Definite	EPHA2	FOSTAMATINIB	inhibitor	DrugBank	26516587
	EPHA2	EPHA2	Definite	EPHA2	REGORAFENIB	inhibitor	DrugBank|MyCancerGenomeClinicalTrial
	A1BG	A1BG	Definite	A1BG	METHYLDOPA		DrugBank	23896426
	A1BG	A1BG	Definite	A1BG	COPPER		DrugBank	23896426
	ATAD5	ATAD5	Definite	ATAD5	PIMOZIDE		DTC
	ATAD5	ATAD5	Definite	ATAD5	FLUSPIRILENE		DTC
	ATAD5	ATAD5	Definite	ATAD5	FLUNARIZINE		DTC
	ATAD5	ATAD5	Definite	ATAD5	DIGITOXIN		DTC
	ATAD5	ATAD5	Definite	ATAD5	AMSACRINE		DTC
	ATAD5	ATAD5	Definite	ATAD5	HYDRALAZINE		DTC
	ATAD5	ATAD5	Definite	ATAD5	ALBENDAZOLE		DTC
	ATAD5	ATAD5	Definite	ATAD5	IDARUBICIN		DTC
	ATAD5	ATAD5	Definite	ATAD5	DOMPERIDONE		DTC
	ATAD5	ATAD5	Definite	ATAD5	AZACITIDINE		DTC
	ATAD5	ATAD5	Definite	ATAD5	DIGOXIN		DTC
	ATAD5	ATAD5	Definite	ATAD5	DOXAZOSIN		DTC
	ATAD5	ATAD5	Definite	ATAD5	COLCHICINE		DTC
	ATAD5	ATAD5	Definite	ATAD5	CHLOROXINE		DTC
	ATAD5	ATAD5	Definite	ATAD5	NICARDIPINE		DTC
	ATAD5	ATAD5	Definite	ATAD5	MITOXANTRONE		DTC
	ATAD5	ATAD5	Definite	ATAD5	DAUNORUBICIN HYDROCHLORIDE		DTC
	ATAD5	ATAD5	Definite	ATAD5	TRIMETHOBENZAMIDE HYDROCHLORIDE		DTC
	ATAD5	ATAD5	Definite	ATAD5	MITOXANTRONE HYDROCHLORIDE		DTC
	ATAD5	ATAD5	Definite	ATAD5	NIFEDIPINE		DTC
	ATAD5	ATAD5	Definite	ATAD5	AZATHIOPRINE		DTC
	ATAD5	ATAD5	Definite	ATAD5	NIMODIPINE		DTC
	ATAD5	ATAD5	Definite	ATAD5	DISULFIRAM		DTC
	ATAD5	ATAD5	Definite	ATAD5	ENOXIMONE		DTC
	ATAD5	ATAD5	Definite	ATAD5	LEFLUNOMIDE		DTC
	ATAD5	ATAD5	Definite	ATAD5	DIPYRIDAMOLE		DTC
	ATAD5	ATAD5	Definite	ATAD5	OUABAIN		DTC
	FLT1	FLT1	Definite	FLT1	ERLOTINIB		DTC
	FLT1	FLT1	Definite	FLT1	PAZOPANIB HYDROCHLORIDE	inhibitor	ChemblInteractions
	FLT1	FLT1	Definite	FLT1	FOSTAMATINIB	inhibitor	DrugBank	26516587
	FLT1	FLT1	Definite	FLT1	SORAFENIB TOSYLATE	inhibitor	ChemblInteractions
	FLT1	FLT1	Definite	FLT1	SUNITINIB	inhibitor	TALC|DTC|DrugBank|TdgClinicalTrial|CGI|TEND|MyCancerGenomeClinicalTrial|PharmGKB	21478036|19248971|26935927|23583911|17367763|20124951|24086736|14654525
	FLT1	FLT1	Definite	FLT1	PAZOPANIB	inhibitor	TALC|DTC|DrugBank|MyCancerGenome|TdgClinicalTrial|GuideToPharmacology|MyCancerGenomeClinicalTrial	17288876
	FLT1	FLT1	Definite	FLT1	PEXIDARTINIB	inhibitor	GuideToPharmacology
	FLT1	FLT1	Definite	FLT1	VANDETANIB	inhibitor	DTC|TdgClinicalTrial|ClearityFoundationClinicalTrial|ChemblInteractions|MyCancerGenomeClinicalTrial
	FLT1	FLT1	Definite	FLT1	SUNITINIB MALATE	inhibitor	ChemblInteractions
	FLT1	FLT1	Definite	FLT1	LENVATINIB	inhibitor	TALC|DrugBank|TdgClinicalTrial	17943726
	FLT1	FLT1	Definite	FLT1	SORAFENIB	inhibitor	DTC|DrugBank|MyCancerGenome|MyCancerGenomeClinicalTrial|PharmGKB	17016424|28362716|15466206|16507829
	FLT1	FLT1	Definite	FLT1	NINTEDANIB ESYLATE	inhibitor	ChemblInteractions
	FLT1	FLT1	Definite	FLT1	NINTEDANIB	inhibitor	TALC|DrugBank|MyCancerGenome|TdgClinicalTrial|ClearityFoundationClinicalTrial|GuideToPharmacology	18559524|31016670
	FLT1	FLT1	Definite	FLT1	RABEPRAZOLE SODIUM	inhibitor	MyCancerGenome|TTD
	FLT1	FLT1	Definite	FLT1	AXITINIB	inhibitor	TALC|DrugBank|MyCancerGenome|TdgClinicalTrial|ChemblInteractions|CancerCommons|MyCancerGenomeClinicalTrial|PharmGKB	20124951|18541897
	FLT1	FLT1	Definite	FLT1	TIVOZANIB	inhibitor	TALC|MyCancerGenome|TdgClinicalTrial|ClearityFoundationClinicalTrial|ChemblInteractions|GuideToPharmacology|TTD
	FLT1	FLT1	Definite	FLT1	LENVATINIB MESYLATE	inhibitor	ChemblInteractions
	FLT1	FLT1	Definite	FLT1	REGORAFENIB	inhibitor	TALC|DrugBank|MyCancerGenome|ChemblInteractions|MyCancerGenomeClinicalTrial
	KDR	KDR	Definite	KDR	ERLOTINIB		DTC
	KDR	KDR	Definite	KDR	SUNITINIB MALATE	inhibitor	ChemblInteractions
	KDR	KDR	Definite	KDR	CABOZANTINIB S-MALATE	inhibitor	ChemblInteractions
	KDR	KDR	Definite	KDR	ERDAFITINIB	substrate|inhibitor	DrugBank|GuideToPharmacology
	KDR	KDR	Definite	KDR	CABOZANTINIB	inhibitor|antagonist	TALC|DrugBank|MyCancerGenome|TdgClinicalTrial|ClearityFoundationClinicalTrial|GuideToPharmacology|TTD	21606412|21926191
	KDR	KDR	Definite	KDR	VANDETANIB	inhibitor	TALC|DTC|MyCancerGenome|TdgClinicalTrial|ClearityFoundationClinicalTrial|JAX-CKB|ChemblInteractions|GuideToPharmacology|MyCancerGenomeClinicalTrial|PharmGKB|TTD	26578684|20124951
	KDR	KDR	Definite	KDR	RAMUCIRUMAB	inhibitor|antagonist|antibody	TALC|DrugBank|MyCancerGenome|TdgClinicalTrial|JAX-CKB|ChemblInteractions|GuideToPharmacology|TTD	20048182|2182794
	KDR	KDR	Definite	KDR	NINTEDANIB ESYLATE	inhibitor	ChemblInteractions
	KDR	KDR	Definite	KDR	LENVATINIB	inhibitor	TALC|DrugBank|MyCancerGenome|TdgClinicalTrial|GuideToPharmacology|TTD	17943726
	KDR	KDR	Definite	KDR	ROMIPLOSTIM		TTD
	KDR	KDR	Definite	KDR	SUNITINIB	inhibitor	TALC|DTC|DrugBank|MyCancerGenome|TdgClinicalTrial|JAX-CKB|TEND|CIViC|GuideToPharmacology|MyCancerGenomeClinicalTrial|PharmGKB|TTD	27149458|20142593|25639617|19248971|16418310|23583911|16533791|21885287|21963305|20124951|12538485|14753710|11752352|28011623|19723655|12873999
	KDR	KDR	Definite	KDR	PEXIDARTINIB	inhibitor	GuideToPharmacology
	KDR	KDR	Definite	KDR	SORAFENIB	antagonist|inhibitor	TALC|DTC|DrugBank|MyCancerGenome|TdgClinicalTrial|ClearityFoundationClinicalTrial|JAX-CKB|TEND|CIViC|GuideToPharmacology|MyCancerGenomeClinicalTrial|PharmGKB|TTD	16824050|16418310|26344591|25182707|16503817|16757355|20124951|25743214|28362716|16446323|25816720|19723655|24510746|20630084
	KDR	KDR	Definite	KDR	CETUXIMAB		JAX-CKB	27149458
	KDR	KDR	Definite	KDR	DASATINIB		DTC
	KDR	KDR	Definite	KDR	PAZOPANIB	inhibitor	TALC|DTC|DrugBank|MyCancerGenome|TdgClinicalTrial|CIViC|GuideToPharmacology|MyCancerGenomeClinicalTrial|PharmGKB	26063633|27160228|17288876|25411163|24036042
	KDR	KDR	Definite	KDR	REGORAFENIB	inhibitor	TALC|DrugBank|MyCancerGenome|TdgClinicalTrial|JAX-CKB|ChemblInteractions|GuideToPharmacology|MyCancerGenomeClinicalTrial|TTD	27004155
	KDR	KDR	Definite	KDR	NERATINIB		TTD
	KDR	KDR	Definite	KDR	TIVOZANIB	inhibitor	TALC|MyCancerGenome|TdgClinicalTrial|ClearityFoundationClinicalTrial|ChemblInteractions|GuideToPharmacology|TTD
	KDR	KDR	Definite	KDR	RABEPRAZOLE SODIUM	inhibitor	MyCancerGenome|TTD
	KDR	KDR	Definite	KDR	LENVATINIB MESYLATE	inhibitor	ChemblInteractions
	KDR	KDR	Definite	KDR	ITRACONAZOLE		DTC	21936514
	KDR	KDR	Definite	KDR	SORAFENIB TOSYLATE	inhibitor	ChemblInteractions
	KDR	KDR	Definite	KDR	MIDOSTAURIN	antagonist|inhibitor	DrugBank|MyCancerGenome|ChemblInteractions	16969355
	KDR	KDR	Definite	KDR	PAZOPANIB HYDROCHLORIDE	inhibitor	ChemblInteractions
	KDR	KDR	Definite	KDR	PONATINIB	inhibitor	DrugBank|MyCancerGenome	19878872
	KDR	KDR	Definite	KDR	NINTEDANIB	inhibitor	TALC|DTC|DrugBank|MyCancerGenome|TdgClinicalTrial|ClearityFoundationClinicalTrial|GuideToPharmacology	18559524|31016670|19522465
	KDR	KDR	Definite	KDR	FOSTAMATINIB	inhibitor	DrugBank	26516587
	KDR	KDR	Definite	KDR	AXITINIB	inhibitor	TALC|DrugBank|MyCancerGenome|TdgClinicalTrial|ChemblInteractions|GuideToPharmacology|CancerCommons|MyCancerGenomeClinicalTrial|PharmGKB|TTD	20124951|18541897
	KDR	KDR	Definite	KDR	GEMCITABINE		JAX-CKB	19930156
	BCL2	BCL2	Definite	BCL2	RIBAVIRIN		NCI|PharmGKB	15902734|21159314|16190549
	BCL2	BCL2	Definite	BCL2	DEXIBUPROFEN	negative modulator	DrugBank	22668799
	BCL2	BCL2	Definite	BCL2	FLOXURIDINE		NCI	8324744
	BCL2	BCL2	Definite	BCL2	MITOXANTRONE		NCI	11751483
	BCL2	BCL2	Definite	BCL2	OXALIPLATIN		ClearityFoundationBiomarkers|NCI	14977850
	BCL2	BCL2	Definite	BCL2	PHENYLBUTANOIC ACID		NCI	10696460
	BCL2	BCL2	Definite	BCL2	VENETOCLAX	inhibitor|antagonist	DrugBank|MyCancerGenome|ChemblInteractions|CIViC|GuideToPharmacology|TTD	23410971|31004028|30514704|31951646|23291630|28056525|32232486|31160589|31234236
	BCL2	BCL2	Definite	BCL2	PENTOXIFYLLINE		NCI	11836847
	BCL2	BCL2	Definite	BCL2	STREPTOZOCIN		NCI	16741044
	BCL2	BCL2	Definite	BCL2	ISOSORBIDE		DrugBank|TdgClinicalTrial	18084610
	BCL2	BCL2	Definite	BCL2	BORTEZOMIB	inhibitor	TALC
	BCL2	BCL2	Definite	BCL2	TENIPOSIDE		NCI	9842975
	BCL2	BCL2	Definite	BCL2	RALTITREXED		NCI	10785598
	BCL2	BCL2	Definite	BCL2	TAZAROTENE		NCI	16109552
	BCL2	BCL2	Definite	BCL2	CISPLATIN		ClearityFoundationBiomarkers|NCI	12543810|11350408
	BCL2	BCL2	Definite	BCL2	DOCETAXEL		DrugBank|TdgClinicalTrial|PharmGKB	17674353|15277270|15161985|15643508|15714982|23963862|15685445
	BCL2	BCL2	Definite	BCL2	VINCRISTINE		PharmGKB
	BCL2	BCL2	Definite	BCL2	ETOPOSIDE		NCI	11350408|14977850
	BCL2	BCL2	Definite	BCL2	CARBOPLATIN		ClearityFoundationBiomarkers|PharmGKB	23963862
	BCL2	BCL2	Definite	BCL2	EPIRUBICIN		NCI	14503796
	BCL2	BCL2	Definite	BCL2	ERIBULIN		DrugBank	15313917
	BCL2	BCL2	Definite	BCL2	ISOTRETINOIN		NCI	10621853|10638174
	BCL2	BCL2	Definite	BCL2	DOXORUBICIN		NCI	16749867
	BCL2	BCL2	Definite	BCL2	METHYLPREDNISOLONE		NCI	16141680|16684279
	BCL2	BCL2	Definite	BCL2	HYDROQUINONE		NCI	10220568
	BCL2	BCL2	Definite	BCL2	TRETINOIN		NCI	9402847
	BCL2	BCL2	Definite	BCL2	PACLITAXEL	inhibitor	DrugBank|TdgClinicalTrial|ClearityFoundationClinicalTrial|TEND|PharmGKB|TTD	16741658|16895478|23963862|17230521|17119350|17062688
	BCL2	BCL2	Definite	BCL2	EDARAVONE		TTD
	BCL2	BCL2	Definite	BCL2	ERYTHROMYCIN		NCI	17007374
	BCL2	BCL2	Definite	BCL2	RASAGILINE	activator	DrugBank	14555244|16148027|12043833|12200198|12057839
	BCL2	BCL2	Definite	BCL2	IBUPROFEN	modulator	DrugBank	22668799
	PMAIP1	PMAIP1	Definite	PMAIP1	BORTEZOMIB		NCI	16024631
	ROCK2	ROCK2	Definite	ROCK2	VANDETANIB		DTC
	ROCK2	ROCK2	Definite	ROCK2	PALBOCICLIB		DTC
	ROCK2	ROCK2	Definite	ROCK2	PROGESTERONE		NCI	18665217
	ROCK2	ROCK2	Definite	ROCK2	NETARSUDIL	inhibitor	DrugBank|GuideToPharmacology
	ROCK2	ROCK2	Definite	ROCK2	THROMBIN		NCI	16720831
	ROCK2	ROCK2	Definite	ROCK2	FOSTAMATINIB	inhibitor	DrugBank	26516587
	FKBP5	FKBP5	Definite	FKBP5	NEFAZODONE		PharmGKB	18597649|21449676|20709156|19676097|15565110|23733030|17467808
	FKBP5	FKBP5	Definite	FKBP5	CLOZAPINE		PharmGKB	25751398
	FKBP5	FKBP5	Definite	FKBP5	VENLAFAXINE		PharmGKB	18597649|21449676|20709156|19676097|15565110|23733030|17467808
	FKBP5	FKBP5	Definite	FKBP5	PAROXETINE		PharmGKB	18597649|21449676|20709156|19676097|15565110|23733030|17467808
	FKBP5	FKBP5	Definite	FKBP5	CITALOPRAM		PharmGKB	18597649|21449676|20709156|19676097|15565110|23733030|17467808
	FKBP5	FKBP5	Definite	FKBP5	BUPROPION		PharmGKB	22947179
	FKBP5	FKBP5	Definite	FKBP5	CLOMIPRAMINE		PharmGKB	18597649|21449676|20709156|19676097|15565110|23733030|17467808
	FKBP5	FKBP5	Definite	FKBP5	FLUOXETINE		PharmGKB	20709156|15565110
	FKBP5	FKBP5	Definite	FKBP5	GEMCITABINE		PharmGKB	23936393
	FKBP5	FKBP5	Definite	FKBP5	ESCITALOPRAM		PharmGKB
	FKBP5	FKBP5	Definite	FKBP5	MIRTAZAPINE		PharmGKB	20709156|15565110
	AVPR1A	AVPR1A	Definite	AVPR1A	DESMOPRESSIN	agonist	DrugBank|TdgClinicalTrial|TEND|GuideToPharmacology|TTD	8957254|10731046|10594321|15613460
	AVPR1A	AVPR1A	Definite	AVPR1A	ATOSIBAN	antagonist	DrugBank|GuideToPharmacology|TTD	10519430
	AVPR1A	AVPR1A	Definite	AVPR1A	DESMOPRESSIN ACETATE	agonist	ChemblInteractions
	AVPR1A	AVPR1A	Definite	AVPR1A	VASOPRESSIN	agonist	DrugBank|TdgClinicalTrial|ChemblInteractions|TEND|GuideToPharmacology	17275806|16011575|16511036|16532916|17303660
	AVPR1A	AVPR1A	Definite	AVPR1A	OXYTOCIN	agonist	GuideToPharmacology|TTD
	AVPR1A	AVPR1A	Definite	AVPR1A	TOLVAPTAN	antagonist	DrugBank|GuideToPharmacology	20637957
	AVPR1A	AVPR1A	Definite	AVPR1A	VASOPRESSIN TANNATE	agonist	ChemblInteractions
	AVPR1A	AVPR1A	Definite	AVPR1A	CONIVAPTAN	antagonist	DrugBank|TdgClinicalTrial|TEND|GuideToPharmacology|TTD	19057376|17919259|16522696|20054444|17202666|11752352|17428103|19663609|17592003|19695403
	AVPR1A	AVPR1A	Definite	AVPR1A	TERLIPRESSIN	stimulator	DrugBank|TdgClinicalTrial|TEND|TTD	17275806|16011575|16511036|16532916|11752352|17303660
	AVPR1A	AVPR1A	Definite	AVPR1A	CONIVAPTAN HYDROCHLORIDE	antagonist	ChemblInteractions
	AVPR1A	AVPR1A	Definite	AVPR1A	CARBETOCIN		DTC	24874785
	AVPR1A	AVPR1A	Definite	AVPR1A	LYPRESSIN	agonist	DrugBank|ChemblInteractions	17275806|16011575|16511036|16532916|17303660
	PLCG1	PLCG1	Definite	PLCG1	ACETAMINOPHEN		PharmGKB	26398624
	PLCG1	PLCG1	Definite	PLCG1	CEFIXIME		DTC
	PLCG1	PLCG1	Definite	PLCG1	ASPIRIN		PharmGKB	26398624
	PLCG1	PLCG1	Definite	PLCG1	DICLOFENAC		PharmGKB	26398624
	JUN	JUN	Definite	JUN	QUINAPRIL HYDROCHLORIDE		DTC
	JUN	JUN	Definite	JUN	CLOTRIMAZOLE		DTC	16680159
	JUN	JUN	Definite	JUN	IRBESARTAN	other/unknown	DrugBank	15133856|15210574
	JUN	JUN	Definite	JUN	VINORELBINE TARTRATE		DTC
	JUN	JUN	Definite	JUN	ATOMOXETINE HYDROCHLORIDE		DTC
	JUN	JUN	Definite	JUN	CLOFIBRATE		DTC	16680159
	JUN	JUN	Definite	JUN	ADAPALENE	antagonist	DrugBank	26947815|15727806
	JUN	JUN	Definite	JUN	FENOFIBRATE		DTC	16680159
	JUN	JUN	Definite	JUN	TROPISETRON		DTC
	JUN	JUN	Definite	JUN	GEMFIBROZIL		DTC	16680159
	JUN	JUN	Definite	JUN	CIPROFIBRATE		DTC	16680159
	JUN	JUN	Definite	JUN	CINNARIZINE		DTC	16680159
	JUN	JUN	Definite	JUN	AZELASTINE HYDROCHLORIDE		DTC
	JUN	JUN	Definite	JUN	DIPHENHYDRAMINE HYDROCHLORIDE		DTC
	JUN	JUN	Definite	JUN	VINBLASTINE SULFATE		DTC
	JUN	JUN	Definite	JUN	METHIMAZOLE		DTC
	JUN	JUN	Definite	JUN	MECHLORETHAMINE HYDROCHLORIDE		DTC
	JUN	JUN	Definite	JUN	CUPRIC CHLORIDE		DTC
	JUN	JUN	Definite	JUN	SERTRALINE		DTC	16680159
	JUN	JUN	Definite	JUN	BUPROPION HYDROCHLORIDE		DTC
	JUN	JUN	Definite	JUN	COLCHICINE		DTC
	JUN	JUN	Definite	JUN	TRIFLUPROMAZINE HYDROCHLORIDE		DTC
	JUN	JUN	Definite	JUN	VINBLASTINE	other/unknown	DrugBank	16555127|15498923|12907245|17126817|16111654
	TCF7L2	TCF7L2	Definite	TCF7L2	REPAGLINIDE		PharmGKB	20054294
	TCF7L2	TCF7L2	Definite	TCF7L2	HYDROCHLOROTHIAZIDE		PharmGKB
	TCF7L2	TCF7L2	Definite	TCF7L2	TACROLIMUS		PharmGKB	23041303|21857094
	TCF7L2	TCF7L2	Definite	TCF7L2	SIROLIMUS		PharmGKB	23041303|21857094
	TCF7L2	TCF7L2	Definite	TCF7L2	CYCLOSPORINE		PharmGKB	23041303|21857094
	MAPK7	MAPK7	Definite	MAPK7	FOSTAMATINIB	inhibitor	DrugBank	26516587
	MAPK7	MAPK7	Definite	MAPK7	SORAFENIB		PharmGKB	20124951
	YEATS4	YEATS4	Definite	YEATS4	HYDROCHLOROTHIAZIDE		PharmGKB
	IGF2	IGF2	Definite	IGF2	ETOPOSIDE		NCI	15019164
	IGF2	IGF2	Definite	IGF2	GEFITINIB		NCI	16988945
	IGF2	IGF2	Definite	IGF2	CABAZITAXEL		CIViC	25670080
	IGF2	IGF2	Definite	IGF2	GLUTAMINE		NCI	14746834
	IGF2	IGF2	Definite	IGF2	DOCETAXEL		CIViC	25670080
	IGF2	IGF2	Definite	IGF2	FLUOXETINE		NCI	8265809
	IGF2	IGF2	Definite	IGF2	GEMCITABINE		CIViC	23741071
	IGF2	IGF2	Definite	IGF2	ANASTROZOLE		NCI	11983488
	IGF2	IGF2	Definite	IGF2	BETAMETHASONE		NCI	10495414
	IRS1	IRS1	Definite	IRS1	EPIRUBICIN		PharmGKB
	IRS1	IRS1	Definite	IRS1	PRASTERONE		NCI	15501480
	IRS1	IRS1	Definite	IRS1	ALCOHOL		NCI	7526037
	IRS1	IRS1	Definite	IRS1	GLIMEPIRIDE		NCI	15710354
	IRS1	IRS1	Definite	IRS1	FLUOROURACIL		PharmGKB
	IRS1	IRS1	Definite	IRS1	CYCLOPHOSPHAMIDE		PharmGKB
