# Supplementary material for: Bioinformatic Analysis of miR-200b/429 and Hub Gene Network in Cervical Cancer
Source: Biochem Genet. 2023 Mar 7;61(5):1898–916. doi: 10.1007/s10528-023-10356-2 (PMC10517900; doi:10.1007/s10528-023-10356-2)
Supplement: Supplementary file 15 — Supplementary file15 (XLSX 17 KB)—Gene-drug interactions [file 10528_2023_10356_MOESM15_ESM.xlsx]

## Sheet: Sheet1
	Supplemetary Table 10: Gene-drug interactions
	Gene(s)	Show Drug Name	Status Description	Therapy	Drug response	Best Interaction	Family(ies)	Source(s)	DScore	GScore	Best Candidate Therapy	Warning(s)
	EPHA2|FLT1|KDR|PLCG1	REGORAFENIB	Approved for colon, intestine, rectum and stomach cancer	TARGETED_THERAPY	SENSITIVITY	direct-target	FGFR inhibitor(Cmap)|KIT inhibitor(Cmap)|PDGFR tyrosine kinase receptor inhibitor(Cmap)|RAF inhibitor(Cmap)|RET tyrosine kinase inhibitor(Cmap)|Receptor tyrosine kinase_Inhibitor(KEGG)|Serine/threonine protein kinases: TKL group_Inhibitor(KEGG)|VEGFR inhibitor(Cmap)	ChemblInteractions|DrugBank|GuideToPharmacologyInteractions|JAX-ClinicalKnowledgebase|MyCancerGenome|MyCancerGenomeClinicalTrial|TALC|TdgClinicalTrial	0.948	0.4896	-	-
	BCL2|PMAIP1|PSMD2|ROCK2	BORTEZOMIB	Approved for blood cancer	TARGETED_THERAPY	BOTH	direct-target	Hydrolases_Inhibitor(KEGG)|NFkB pathway inhibitor(Cmap)|proteasome inhibitor(Cmap)	CTRP|ChemblInteractions|MyCancerGenome|NCI|TALC|TEND|TdgClinicalTrial	0.945	0.6271	TRUE	-
	BCL2|CYP1B1|MYB|PMAIP1	PACLITAXEL	Approved for lung and skin cancer	CHEMOTHERAPY	SENSITIVITY	direct-target	Other_Depolymerization inhibitor(KEGG)|tubulin polymerization inhibitor(Cmap)	ClearityFoundationClinicalTrial|DrugBank|NCI|PharmGKB|TEND|TdgClinicalTrial	0.944	0.7615	TRUE	-
	IGF2|JUN|MAPK7|PLCG1	ARSENIC TRIOXIDE	Approved for blood cancer	CHEMOTHERAPY	SENSITIVITY	pathway-member	Other	DrugBank|TdgClinicalTrial	0.942	0.4324	-	-
	FLT1|KDR|PLCG1	SORAFENIB	Approved for kidney cancer	TARGETED_THERAPY	SENSITIVITY	direct-target	FLT3 inhibitor(Cmap)|KIT inhibitor(Cmap)|PDGFR tyrosine kinase receptor inhibitor(Cmap)|RAF inhibitor(Cmap)|RET tyrosine kinase inhibitor(Cmap)|Receptor tyrosine kinase_Inhibitor(KEGG)|Serine/threonine protein kinases: TKL group_Inhibitor(KEGG)|VEGFR inhibitor(Cmap)	CIViC|CancerGenomeInterpreter|ClearityFoundationClinicalTrial|DrugBank|GuideToPharmacologyInteractions|JAX-ClinicalKnowledgebase|MyCancerGenome|MyCancerGenomeClinicalTrial|OncoKB|TALC|TARGET-CGA|TEND|TTD|TdgClinicalTrial	0.94	0.4896	-	-
	EPHA2|FLT1|KDR	VANDETANIB	Approved for thyroid cancer	TARGETED_THERAPY	SENSITIVITY	direct-target	EGFR inhibitor(Cmap)|RET tyrosine kinase inhibitor(Cmap)|Receptor tyrosine kinase_Inhibitor(KEGG)|VEGFR inhibitor(Cmap)	ChemblInteractions|ClearityFoundationClinicalTrial|GuideToPharmacologyInteractions|JAX-ClinicalKnowledgebase|MyCancerGenome|MyCancerGenomeClinicalTrial|TALC|TTD|TdgClinicalTrial	0.939	0.4896	-	-
	FLT1|KDR|PLCG1	SORAFENIB TOSYLATE	Approved for kidney cancer	TARGETED_THERAPY	SENSITIVITY	direct-target	Receptor tyrosine kinase_Inhibitor(KEGG)|Serine/threonine protein kinases: TKL group_Inhibitor(KEGG)	ChemblInteractions|MyCancerGenomeClinicalTrial	0.933	0.4896	-	-
	BCL2|IGF2|PMAIP1	DOCETAXEL	Approved for breast cancer	CHEMOTHERAPY	SENSITIVITY	direct-target	Other_Depolymerization inhibitor(KEGG)|tubulin polymerization inhibitor(Cmap)	CIViC|DrugBank|TdgClinicalTrial	0.932	0.6271	TRUE	-
	EZH2|KDR|PLCG1	DABRAFENIB	Approved for skin cancer	TARGETED_THERAPY	SENSITIVITY	pathway-member	RAF inhibitor(Cmap)|Serine/threonine protein kinases: TKL group_Inhibitor(KEGG)	CIViC|DrugBank	0.931	0.7112	TRUE	-
	IRS1|KDR|PLCG1	TAMOXIFEN	Approved for breast cancer	ANTIHORMONE_THERAPY	BOTH	pathway-member	Estrogen like receptors_Antagonist(KEGG)|estrogen receptor antagonist(Cmap)|selective estrogen receptor modulator (SERM)(Cmap)	CTRP|DrugBank	0.931	0.4896	-	-
	FLT1|KDR	SUNITINIB	Approved for intestine, kidney, pancreas and stomach cancer	TARGETED_THERAPY	SENSITIVITY	direct-target	FLT3 inhibitor(Cmap)|KIT inhibitor(Cmap)|PDGF family_Inhibitor(KEGG)|PDGFR tyrosine kinase receptor inhibitor(Cmap)|RET tyrosine kinase inhibitor(Cmap)|Receptor tyrosine kinase_Inhibitor(KEGG)|VEGFR inhibitor(Cmap)	CIViC|CancerGenomeInterpreter|DrugBank|GuideToPharmacologyInteractions|JAX-ClinicalKnowledgebase|MyCancerGenome|MyCancerGenomeClinicalTrial|TALC|TEND|TTD|TdgClinicalTrial	0.929	0.4896	-	-
	FLT1|KDR	AXITINIB	Approved for kidney cancer	TARGETED_THERAPY	SENSITIVITY	direct-target	PDGFR tyrosine kinase receptor inhibitor(Cmap)|Receptor tyrosine kinase_Inhibitor(KEGG)|VEGFR inhibitor(Cmap)	CancerCommons|ChemblInteractions|DrugBank|GuideToPharmacologyInteractions|MyCancerGenome|MyCancerGenomeClinicalTrial|PharmGKB|TALC|TTD|TdgClinicalTrial	0.928	0.4896	-	-
	EPHA2|KDR	DASATINIB	Approved for blood cancer	TARGETED_THERAPY	SENSITIVITY	pathway-member	Bcr-Abl kinase inhibitor(Cmap)|KIT inhibitor(Cmap)|PDGFR tyrosine kinase receptor inhibitor(Cmap)|Receptor tyrosine kinase_Antagonist(KEGG)|Receptor tyrosine kinase_Inhibitor(KEGG)|Tyrosine protein kinases_Inhibitor(KEGG)|ephrin inhibitor(Cmap)|src inhibitor(Cmap)|tyrosine kinase inhibitor(Cmap)	CancerCommons|CancerGenomeInterpreter|ChemblInteractions|DoCM|DrugBank|GuideToPharmacologyInteractions|JAX-ClinicalKnowledgebase|MyCancerGenomeClinicalTrial|TALC|TEND|TTD|TdgClinicalTrial	0.928	0.4896	-	-
	FLT1|KDR	PAZOPANIB	Approved for kidney and soft tissue cancer	TARGETED_THERAPY	SENSITIVITY	direct-target	KIT inhibitor(Cmap)|PDGFR tyrosine kinase receptor inhibitor(Cmap)|VEGFR inhibitor(Cmap)	DrugBank|GuideToPharmacologyInteractions|MyCancerGenome|MyCancerGenomeClinicalTrial|TALC|TTD|TdgClinicalTrial	0.926	0.4896	-	-
	FLT1|KDR	LENVATINIB	Approved for thyroid cancer	TARGETED_THERAPY	SENSITIVITY	direct-target	FGFR inhibitor(Cmap)|KIT inhibitor(Cmap)|PDGFR tyrosine kinase receptor inhibitor(Cmap)|Receptor tyrosine kinase_Inhibitor(KEGG)|VEGFR inhibitor(Cmap)	GuideToPharmacologyInteractions|MyCancerGenome|TALC|TTD|TdgClinicalTrial	0.925	0.4896	-	-
	BCL2|PMAIP1	ABT-199	Approved for blood cancer	TARGETED_THERAPY	SENSITIVITY	direct-target	Other	ChemblInteractions|DrugBank|GuideToPharmacologyInteractions|MyCancerGenome	0.924	0.6271	TRUE	-
	KDR|PLCG1	MIDOSTAURIN	Approved for blood cancer	TARGETED_THERAPY	SENSITIVITY	direct-target	FLT3 inhibitor(Cmap)|KIT inhibitor(Cmap)|PKC inhibitor(Cmap)|Receptor tyrosine kinase_Inhibitor(KEGG)|Serine/threonine protein kinases: AGC group_Inhibitor(KEGG)	ChemblInteractions|MyCancerGenome	0.923	0.4896	-	-
	FLT1|KDR	PAZOPANIB HYDROCHLORIDE	Approved for kidney and soft tissue cancer	TARGETED_THERAPY	SENSITIVITY	direct-target	Receptor tyrosine kinase_Inhibitor(KEGG)	ChemblInteractions|TTD	0.922	0.4896	-	-
	FLT1|KDR	SUNITINIB MALATE	Approved for intestine, kidney, pancreas and stomach cancer	TARGETED_THERAPY	SENSITIVITY	direct-target	PDGF family_Inhibitor(KEGG)|Receptor tyrosine kinase_Inhibitor(KEGG)	ChemblInteractions|TTD	0.922	0.4896	-	-
	BCL2|PMAIP1	ERIBULIN	Approved for breast cancer	CHEMOTHERAPY	SENSITIVITY	direct-target	Other	DrugBank	0.921	0.6271	TRUE	-
	JUN|MAPK7	VINBLASTINE	Approved for blood, breast, skin, testis and uterus cancer	CHEMOTHERAPY	SENSITIVITY	pathway-member	Other_Polymerization inhibitor(KEGG)|microtubule inhibitor(Cmap)|tubulin polymerization inhibitor(Cmap)	DrugBank	0.921	0.4324	-	-
	JUN	PALBOCICLIB	Approved for breast cancer	TARGETED_THERAPY	BOTH	pathway-member	CDK inhibitor(Cmap)|Serine/threonine protein kinases: CMGC group_Inhibitor(KEGG)	CIViC|CancerCommons|ChemblInteractions|ClearityFoundationBiomarkers|DrugBank|GDSC|GuideToPharmacologyInteractions|MyCancerGenome|MyCancerGenomeClinicalTrial|OncoKB|TALC|TTD	0.92	0.3748	-	-
	IRS1|KDR	COPANLISIB	Approved for blood cancer	TARGETED_THERAPY	SENSITIVITY	pathway-member	PI3K inhibitor(Cmap)	CancerCommons|ChemblInteractions|ClearityFoundationBiomarkers|JAX-ClinicalKnowledgebase|MyCancerGenome|MyCancerGenomeClinicalTrial|OncoKB	0.918	0.4896	-	-
	KDR	RAMUCIRUMAB	Approved for colon, esophagus, lung, rectum and stomach cancer	TARGETED_THERAPY	SENSITIVITY	direct-target	Chemokines_Monoclonal antibody(KEGG)|Receptor tyrosine kinase_Monoclonal antibody(KEGG)	ChemblInteractions|DrugBank|GuideToPharmacologyInteractions|JAX-ClinicalKnowledgebase|MyCancerGenome|TALC|moAb	0.917	0.4896	-	-
	KDR|PLCG1	BOSUTINIB	Approved for blood cancer	TARGETED_THERAPY	SENSITIVITY	pathway-member	Abl kinase inhibitor(Cmap)|Bcr-Abl kinase inhibitor(Cmap)|Tyrosine protein kinases_Inhibitor(KEGG)|src inhibitor(Cmap)	ChemblInteractions|DrugBank|GuideToPharmacologyInteractions|JAX-ClinicalKnowledgebase|TALC|TTD|TdgClinicalTrial	0.916	0.4896	-	-
	KDR	CABOZANTINIB	Approved for thyroid cancer	TARGETED_THERAPY	SENSITIVITY	direct-target	RET tyrosine kinase inhibitor(Cmap)|Receptor tyrosine kinase_Inhbitor(KEGG)|Receptor tyrosine kinase_Inhibitor(KEGG)|VEGFR inhibitor(Cmap)	ClearityFoundationClinicalTrial|DrugBank|GuideToPharmacologyInteractions|MyCancerGenome|TALC|TTD|TdgClinicalTrial	0.916	0.4896	-	-
	KDR	PONATINIB	Approved for blood cancer	TARGETED_THERAPY	SENSITIVITY	pathway-member	Bcr-Abl kinase inhibitor(Cmap)|FLT3 inhibitor(Cmap)|PDGFR tyrosine kinase receptor inhibitor(Cmap)|Tyrosine protein kinases_Inhibitor(KEGG)	DrugBank|JAX-ClinicalKnowledgebase|MyCancerGenome|TdgClinicalTrial	0.913	0.4896	-	-
	PSMD2	CARFILZOMIB	Approved for blood cancer	TARGETED_THERAPY	SENSITIVITY	direct-target	Hydrolases_Inhibitor(KEGG)|proteasome inhibitor(Cmap)	ChemblInteractions|MyCancerGenome	0.913	0.15	-	-
	MAPK7|PLCG1	THALIDOMIDE	Approved for blood cancer	TARGETED_THERAPY	SENSITIVITY	pathway-member	tumor necrosis factor production inhibitor(Cmap)	DrugBank|TdgClinicalTrial	0.912	0.4324	-	-
	MAPK7|PLCG1	LENALIDOMIDE	Approved for blood cancer	IMMUNOTHERAPY	SENSITIVITY	pathway-member	Chemokines_Monoclonal antibody(KEGG)|TNF family_Inhibitor(KEGG)|anticancer agent(Cmap)	DrugBank	0.911	0.4324	-	-
	MAPK7|PLCG1	POMALIDOMIDE	Approved for blood cancer	IMMUNOTHERAPY	SENSITIVITY	pathway-member	angiogenesis inhibitor(Cmap)|tumor necrosis factor production inhibitor(Cmap)	DrugBank	0.911	0.4324	-	-
	IRS1	EVEROLIMUS	Approved for breast, intestine, kidney, lung, pancreas and stomach cancer	TARGETED_THERAPY	SENSITIVITY	pathway-member	Serine/threonine protein kinases: Others_Inhibitor(KEGG)|mTOR inhibitor(Cmap)	CIViC|CancerGenomeInterpreter|ClearityFoundationClinicalTrial|DoCM|DrugBank|GuideToPharmacologyInteractions|MyCancerGenome|MyCancerGenomeClinicalTrial|OncoKB|TALC|TARGET-CGA|TEND|TTD|TdgClinicalTrial	0.91	0.3895	-	-
	IRS1	TEMSIROLIMUS	Approved for kidney cancer	TARGETED_THERAPY	SENSITIVITY	pathway-member	Serine/threonine protein kinases: Others_Inhibitor(KEGG)|mTOR inhibitor(Cmap)	CancerCommons|ClearityFoundationClinicalTrial|DrugBank|GuideToPharmacologyInteractions|MyCancerGenome|MyCancerGenomeClinicalTrial|OncoKB|TALC|TARGET-CGA|TEND|TTD|TdgClinicalTrial	0.91	0.3895	-	-
	PLCG1	COBIMETINIB	Approved for skin cancer	TARGETED_THERAPY	SENSITIVITY	pathway-member	MEK inhibitor(Cmap)|Serine/threonine protein kinases: CMGC group_Inhibitor(KEGG)	CancerCommons|ChemblInteractions|ClearityFoundationClinicalTrial|DrugBank|GuideToPharmacologyInteractions|JAX-ClinicalKnowledgebase|MyCancerGenome|MyCancerGenomeClinicalTrial|OncoKB|TALC|TdgClinicalTrial	0.91	0.35	-	-
	PLCG1	TRAMETINIB	Approved for skin cancer	TARGETED_THERAPY	SENSITIVITY	pathway-member	MEK inhibitor(Cmap)|Serine/threonine protein kinases: STE group_Inhibitor(KEGG)	CIViC|CancerCommons|CancerGenomeInterpreter|ClearityFoundationClinicalTrial|GuideToPharmacologyInteractions|JAX-ClinicalKnowledgebase|MyCancerGenome|MyCancerGenomeClinicalTrial|OncoKB|TALC|TdgClinicalTrial	0.91	0.35	-	-
	RAB23	VISMODEGIB	Approved for skin cancer	CHEMOTHERAPY	SENSITIVITY	pathway-member	Others_Antagonist(KEGG)|hedgehog pathway inhibitor(Cmap)|smoothened receptor antagonist(Cmap)	CIViC|CancerGenomeInterpreter|ChemblInteractions|DoCM|DrugBank|GuideToPharmacologyInteractions|JAX-ClinicalKnowledgebase|MyCancerGenome|OncoKB|TALC|TARGET-CGA	0.91	0.075	-	-
	JUN	RIBOCICLIB	Approved for breast cancer	TARGETED_THERAPY	SENSITIVITY	pathway-member	CDK inhibitor(Cmap)	CancerGenomeInterpreter|ChemblInteractions|ClearityFoundationBiomarkers|DrugBank|GuideToPharmacologyInteractions|MyCancerGenome|TdgClinicalTrial	0.907	0.3748	-	-
	JUN	ABEMACICLIB	Approved for breast cancer	TARGETED_THERAPY	SENSITIVITY	pathway-member	Serine/threonine protein kinases: CMGC group_Inhibitor(KEGG)	CancerCommons|ChemblInteractions|ClearityFoundationBiomarkers|GuideToPharmacologyInteractions|OncoKB	0.906	0.3748	-	-
	BCL2|EZH2|MYB|ZEB1	DOXORUBICIN	Approved for ovary cancer	CHEMOTHERAPY	SENSITIVITY	biomarker	Isomerases_Inhibitor(KEGG)|Transferases_Inhibitor(KEGG)|topoisomerase inhibitor(Cmap)	CIViC|JAX-ClinicalKnowledgebase|NCI	0.842	0.7615	TRUE	-
	BCL2|DLC1|IGF2|LPP	ETOPOSIDE	Approved for testis cancer	CHEMOTHERAPY	SENSITIVITY	biomarker	Isomerases_Inhibitor(KEGG)|topoisomerase inhibitor(Cmap)	CTRP|NCI	0.842	0.6693	TRUE	-
	FLT1|KDR	LENVATINIB MESYLATE	Approved for thyroid cancer	TARGETED_THERAPY	SENSITIVITY	biomarker	Receptor tyrosine kinase_Inhibitor(KEGG)	ChemblInteractions	0.822	0.4896	-	-
	CYP1B1|IGF2	ANASTROZOLE	Approved for breast cancer	ANTIHORMONE_THERAPY	SENSITIVITY	biomarker	Oxidoreductases_Inhibitor(KEGG)|aromatase inhibitor(Cmap)	NCI	0.822	0.3903	-	-
	PMAIP1|SKIL	PEMETREXED	Approved for lung cancer	CHEMOTHERAPY	SENSITIVITY	biomarker	Oxidoreductases_Inhibitor(KEGG)|Transferases_Inhibitor(KEGG)|dihydrofolate reductase inhibitor(Cmap)|thymidylate synthase inhibitor(Cmap)	CTRP	0.821	0.3482	-	-
	EZH2	VORINOSTAT	Approved for skin cancer	CHEMOTHERAPY	SENSITIVITY	biomarker	HDAC inhibitor(Cmap)|Hydrolases_Inhibitor(KEGG)	JAX-ClinicalKnowledgebase	0.812	0.7112	TRUE	-
	BCL2	EPIRUBICIN	Approved for breast cancer	CHEMOTHERAPY	SENSITIVITY	biomarker	Isomerases_Inhibitor(KEGG)|Transferases_Inhibitor(KEGG)|topoisomerase inhibitor(Cmap)	NCI	0.812	0.6271	TRUE	-
	BCL2	ESTRAMUSTINE	Approved for prostate cancer	CHEMOTHERAPY	SENSITIVITY	biomarker	DNA alkylating agent(Cmap)|Other_Polymerization inhibitor(KEGG)|Oxidoreductases_Inhibitor(KEGG)	NCI	0.812	0.6271	TRUE	-
	BCL2	FLOXURIDINE	Approved for liver cancer	CHEMOTHERAPY	SENSITIVITY	biomarker	DNA synthesis inhibitor(Cmap)|Transferases_Inhibitor(KEGG)	NCI	0.812	0.6271	TRUE	-
	BCL2	MITOXANTRONE	Approved for blood, breast and prostate cancer	CHEMOTHERAPY	SENSITIVITY	biomarker	Isomerases_Inhibitor(KEGG)|topoisomerase inhibitor(Cmap)	NCI	0.812	0.6271	TRUE	-
	BCL2	STREPTOZOCIN	Approved for pancreas cancer	CHEMOTHERAPY	SENSITIVITY	biomarker	Chemokines_Monoclonal antibody(KEGG)	NCI	0.812	0.6271	TRUE	-
	BCL2	TRETINOIN	Approved for blood cancer	CHEMOTHERAPY	SENSITIVITY	biomarker	Other	NCI	0.812	0.6271	TRUE	-
	KDR	1140909-48-3	Approved for thyroid cancer	TARGETED_THERAPY	SENSITIVITY	biomarker	Other	ChemblInteractions	0.812	0.4896	-	-
	KDR	CETUXIMAB	Approved for head and neck cancer	TARGETED_THERAPY	SENSITIVITY	biomarker	Chemokines_Monoclonal antibody(KEGG)|Receptor tyrosine kinase_Monoclonal antibody(KEGG)	JAX-ClinicalKnowledgebase	0.812	0.4896	-	-
	KDR	GEMCITABINE	Approved for lung and pancreas cancer	CHEMOTHERAPY	SENSITIVITY	biomarker	Oxidoreductases_Inhibitor(KEGG)|ribonucleotide reductase inhibitor(Cmap)	JAX-ClinicalKnowledgebase	0.812	0.4896	-	-
	CYP1B1	EXEMESTANE	Approved for breast cancer	ANTIHORMONE_THERAPY	SENSITIVITY	biomarker	Oxidoreductases_Inhibitor(KEGG)|aromatase inhibitor(Cmap)	NCI	0.812	0.3903	-	-
	CYP1B1	LETROZOLE	Approved for breast cancer	ANTIHORMONE_THERAPY	SENSITIVITY	biomarker	Oxidoreductases_Inhibitor(KEGG)|aromatase inhibitor(Cmap)	NCI	0.812	0.3903	-	-
	CYP1B1	TOREMIFENE	Approved for breast cancer	ANTIHORMONE_THERAPY	SENSITIVITY	biomarker	Estrogen like receptors_Agonist/Antagonist(KEGG)|estrogen receptor antagonist(Cmap)|selective estrogen receptor modulator (SERM)(Cmap)	NCI	0.812	0.3903	-	-
	IGF2	CABAZITAXEL	Approved for prostate cancer	CHEMOTHERAPY	SENSITIVITY	biomarker	microtubule inhibitor(Cmap)	CIViC	0.812	0.15	-	-
	IGF2	GEFITINIB	Approved for lung cancer	TARGETED_THERAPY	SENSITIVITY	biomarker	EGFR inhibitor(Cmap)|Receptor tyrosine kinase_Inhibitor(KEGG)	NCI	0.812	0.15	-	-
	PSMD2	IXAZOMIB CITRATE	Approved for blood cancer	TARGETED_THERAPY	SENSITIVITY	biomarker	Hydrolases_Inhibitor(KEGG)	ChemblInteractions	0.812	0.15	-	-
	ERMP1	RUXOLITINIB	Approved for bone marrow cancer	TARGETED_THERAPY	SENSITIVITY	biomarker	JAK inhibitor(Cmap)|Tyrosine protein kinases_Inhibitor(KEGG)	GDSC	0.811	0.15	-	-
	BCL2|KDR|PLCG1	VITAMIN E	Cancer Clinical Trials and approved for other pathologies	-	SENSITIVITY	pathway-member	Other	DrugBank|NCI	0.731	0.6271	TRUE	-
	IRS1|PTPRD	RAPAMYCIN	Cancer Clinical Trials and approved for other pathologies	-	SENSITIVITY	pathway-member	Other	CIViC|CTRP|CancerGenomeInterpreter|ClearityFoundationClinicalTrial|DoCM|DrugBank|MyCancerGenome|OncoKB|TALC|TTD|TdgClinicalTrial	0.729	0.3895	-	-
	FLT1|KDR	NINTEDANIB	Cancer Clinical Trials and approved for other pathologies	-	SENSITIVITY	direct-target	FGFR inhibitor(Cmap)|PDGFR tyrosine kinase receptor inhibitor(Cmap)|Receptor tyrosine kinase_Inhibitor(KEGG)|VEGFR inhibitor(Cmap)	ClearityFoundationClinicalTrial|DrugBank|GuideToPharmacologyInteractions|MyCancerGenome|TALC|TdgClinicalTrial	0.726	0.4896	-	-
	IRS1|MAPK7|PLCG1	CELECOXIB	Cancer Clinical Trials and approved for other pathologies	-	SENSITIVITY	pathway-member	Oxidoreductases_Inhibitor(KEGG)|cyclooxygenase inhibitor(Cmap)	ChemblInteractions|DrugBank|MyCancerGenomeClinicalTrial|NCI|TALC|TTD|TdgClinicalTrial	0.725	0.4324	-	-
	MAPK7|PLCG1	ASPIRIN	Cancer Clinical Trials and approved for other pathologies	-	SENSITIVITY	pathway-member	Epithelial and related channels_blocker(KEGG)|Oxidoreductases_Inhibitor(KEGG)|cyclooxygenase inhibitor(Cmap)	CIViC|ChemblInteractions|DrugBank|TEND|TdgClinicalTrial	0.715	0.4324	-	-
	MAPK7|PLCG1	DICLOFENAC	Cancer Clinical Trials and approved for other pathologies	-	SENSITIVITY	pathway-member	Oxidoreductases_Inhibitor(KEGG)|cyclooxygenase inhibitor(Cmap)	ChemblInteractions|TEND|TdgClinicalTrial	0.714	0.4324	-	-
	MAPK7|PLCG1	ETODOLAC	Cancer Clinical Trials and approved for other pathologies	-	SENSITIVITY	pathway-member	Oxidoreductases_Inhibitor(KEGG)|cyclooxygenase inhibitor(Cmap)	ChemblInteractions|DrugBank|TEND|TTD|TdgClinicalTrial	0.714	0.4324	-	-
	MAPK7|PLCG1	FLURBIPROFEN	Cancer Clinical Trials and approved for other pathologies	-	SENSITIVITY	pathway-member	Oxidoreductases_Inhibitor(KEGG)	ChemblInteractions|TEND|TdgClinicalTrial	0.714	0.4324	-	-
	MAPK7|PLCG1	SULINDAC	Cancer Clinical Trials and approved for other pathologies	-	SENSITIVITY	pathway-member	Oxidoreductases_Inhibitor(KEGG)|cyclooxygenase inhibitor(Cmap)	ChemblInteractions|DrugBank|TEND|TdgClinicalTrial	0.714	0.4324	-	-
	KDR|PLCG1	INGENOL MEBUTATE	Cancer Clinical Trials and approved for other pathologies	-	SENSITIVITY	pathway-member	Other	DrugBank|GuideToPharmacologyInteractions|TdgClinicalTrial	0.713	0.4896	-	-
	MAPK7|PLCG1	INDOMETHACIN	Cancer Clinical Trials and approved for other pathologies	-	SENSITIVITY	pathway-member	Oxidoreductases_Inhibitor(KEGG)|cyclooxygenase inhibitor(Cmap)	ChemblInteractions|DrugBank|TEND	0.713	0.4324	-	-
	MAPK7|PLCG1	MECLOFENAMIC ACID	Cancer Clinical Trials and approved for other pathologies	-	SENSITIVITY	pathway-member	Hydrolases_Inhibitor(KEGG)|Oxidoreductases_Inhibitor(KEGG)	TEND|TdgClinicalTrial	0.713	0.4324	-	-
	MAPK7|PLCG1	SULFASALAZINE	Cancer Clinical Trials and approved for other pathologies	-	SENSITIVITY	pathway-member	cyclooxygenase inhibitor(Cmap)	ChemblInteractions|DrugBank|TdgClinicalTrial	0.713	0.4324	-	-
	KDR	AFLIBERCEPT	Cancer Clinical Trials and approved for other pathologies	-	SENSITIVITY	direct-target	PDGF family_Fusion protein(KEGG)|PDGF family_Inhibitor(KEGG)	TTD	0.711	0.4896	-	-
	AVPR1A	DESMOPRESSIN	Cancer Clinical Trials and approved for other pathologies	-	SENSITIVITY	direct-target	Rhodopsin family_Agonist(KEGG)	DrugBank	0.711	0.075	-	-
	PLCG1	AURANOFIN	Cancer Clinical Trials and approved for other pathologies	-	SENSITIVITY	pathway-member	NFkB pathway inhibitor(Cmap)	DrugBank|TEND|TdgClinicalTrial	0.703	0.35	-	-
	FLT1|KDR	NINTEDANIB ESYLATE	Cancer Clinical Trials and approved for other pathologies	-	SENSITIVITY	biomarker	Receptor tyrosine kinase_Inhibitor(KEGG)	ChemblInteractions	0.622	0.4896	-	-
	MYB	5-FLUOROURACIL	Cancer Clinical Trials and approved for other pathologies	-	SENSITIVITY	biomarker	thymidylate synthase inhibitor(Cmap)	NCI	0.612	0.7615	-	-
	BCL2	5-AMINOLEVULINIC ACID	Cancer Clinical Trials and approved for other pathologies	-	SENSITIVITY	biomarker	Other	NCI	0.612	0.6271	-	-
	BCL2	ISOTRETINOIN	Cancer Clinical Trials and approved for other pathologies	-	SENSITIVITY	biomarker	Thyroid hormone like receptors_Agonist(KEGG)|retinoid receptor agonist(Cmap)	NCI	0.612	0.6271	-	-
	BCL2	METHYLPREDNISOLONE	Cancer Clinical Trials and approved for other pathologies	-	SENSITIVITY	biomarker	Estrogen like receptors_Agonist(KEGG)|glucocorticoid receptor agonist(Cmap)	NCI	0.612	0.6271	-	-
	BCL2	RIBAVIRIN	Cancer Clinical Trials and approved for other pathologies	-	SENSITIVITY	biomarker	antiviral(Cmap)	NCI|PharmGKB	0.612	0.6271	-	-
	BCL2	TAZAROTENE	Cancer Clinical Trials and approved for other pathologies	-	SENSITIVITY	biomarker	Thyroid hormone like receptors_Agonist(KEGG)|retinoid receptor agonist(Cmap)	NCI	0.612	0.6271	-	-
	BCL2	URSODEOXYCHOLIC ACID	Cancer Clinical Trials and approved for other pathologies	-	SENSITIVITY	biomarker	Other	NCI	0.612	0.6271	-	-
	BCL2	VALPROIC ACID	Cancer Clinical Trials and approved for other pathologies	-	SENSITIVITY	biomarker	Hydrolases_Inhibitor(KEGG)|Lyases_Activator(KEGG)|Oxidoreductases_Inhibitor(KEGG)|Transferases_Inhibitor(KEGG)|Voltage-gated cation channels_Blocker(KEGG)	NCI	0.612	0.6271	-	-
	CYP1B1	MEDROXYPROGESTERONE	Cancer Clinical Trials and approved for other pathologies	-	SENSITIVITY	biomarker	Estrogen like receptors_Agonist(KEGG)|progesterone receptor agonist(Cmap)	NCI	0.612	0.3903	-	-
	JUN	EFLORNITHINE	Cancer Clinical Trials and approved for other pathologies	-	SENSITIVITY	biomarker	ornithine decarboxylase inhibitor(Cmap)	NCI	0.612	0.3748	-	-
	AVPR1A	DESMOPRESSIN ACETATE	Cancer Clinical Trials and approved for other pathologies	-	SENSITIVITY	biomarker	Hydrolases_Activator(KEGG)|Rhodopsin family_Agonist(KEGG)	ChemblInteractions	0.612	0.075	-	-
	FKBP5	LITHIUM	Cancer Clinical Trials and approved for other pathologies	-	SENSITIVITY	biomarker	Other	PharmGKB	0.611	0.4195	-	-
	PMAIP1	DEXAMETHASONE	Cancer Clinical Trials and approved for other pathologies	-	SENSITIVITY	biomarker	Estrogen like receptors_Agonist(KEGG)|glucocorticoid receptor agonist(Cmap)	CTRP	0.611	0.075	-	-
	KDR	NERATINIB	Approved for breast cancer	TARGETED_THERAPY	RESISTANCE	biomarker	EGFR inhibitor(Cmap)|Receptor tyrosine kinase_Inhibitor(KEGG)	CTRP	-0.811	0.4896	-	-
	BCL2	CARBOPLATIN	Approved for lung and ovary cancer	CHEMOTHERAPY	RESISTANCE	biomarker	Chemokines_Monoclonal antibody(KEGG)|DNA alkylating agent(Cmap)|DNA inhibitor(Cmap)	ClearityFoundationBiomarkers	-0.812	0.6271	-	-
	BCL2	OXALIPLATIN	Approved for colon and rectum cancer	CHEMOTHERAPY	RESISTANCE	biomarker	Chemokines_Monoclonal antibody(KEGG)|DNA inhibitor(Cmap)	ClearityFoundationBiomarkers|NCI	-0.813	0.6271	-	-
